# Supplementary material for: Malian adults maintain serologic responses to virulent PfEMP1s amid seasonal patterns of fluctuation
Source: Sci Rep. 2021 Jul 13;11:14401. doi: 10.1038/s41598-021-92974-7 (PMC8277812; doi:10.1038/s41598-021-92974-7)
Supplement: Supplementary file 1 — Supplementary Dataset 1. [file 41598_2021_92974_MOESM1_ESM.xlsx]

## Sheet: Supplementary Dataset
Supplemental Dataset 1. List of fragments and their 3D7 reference protein, subgroup, intracellular/extracellular classification, and domain composition. Also indicated are serorecognition data for each PfEMP1 fragment: the number of individuals for which serorecognition of each fragment was lost, acquired, stayed recognized, or stayed unrecognized across each season and the entire year.								Dry Season				Malaria Transmission Season				Entire Year
Antigen	3D7 protein	Subgroup	Intracellular/Extracellular Classification	First Domain	Second Domain	Third Domain		Lost	Acquired	Stayed Recognized	Stayed Unrecognized	Lost	Acquired	Stayed Recognized	Stayed Unrecognized	Lost	Acquired	Stayed Recognized	Stayed Unrecognized
PF11_0008e2s1	PF11_0008	ATSA	PfEMP1 - Intracellular	ATSA2			1	0	17	0	1	1	16	0	1	0	17	0
PF08_0141e2s1	PF08_0141	ATSA	PfEMP1 - Intracellular	ATSA3			3	3	8	4	1	3	10	4	1	3	10	4
PF11_0521_ATS	PF11_0521	ATSA	PfEMP1 - Intracellular	ATSA2			4	0	8	6	0	3	8	7	2	1	10	5
PF13_0003_ATS	PF13_0003	ATSA	PfEMP1 - Intracellular	ATSA2			2	0	9	7	1	3	8	6	2	2	9	5
PF08_0141_ATS	PF08_0141	ATSA	PfEMP1 - Intracellular	ATSA3			4	0	6	8	0	6	6	6	1	3	9	5
PFD1235w_ATS	PFD1235w	ATSA	PfEMP1 - Intracellular	ATSA2			3	0	5	10	0	5	5	8	2	4	6	6
PF08_0107_ATS	PF08_0107	ATSB	PfEMP1 - Intracellular	ATSB2			0	0	18	0	0	0	18	0	0	0	18	0
PF10_0406_ATS	PF10_0406	ATSB	PfEMP1 - Intracellular	ATSB1			2	1	15	0	1	1	15	1	1	0	16	1
PF07_0048_ATS	PF07_0048	ATSB	PfEMP1 - Intracellular	ATSB7			2	1	14	1	0	2	15	1	0	1	16	1
PFL1960w_ATS	PFL1960w	ATSB	PfEMP1 - Intracellular	ATSB23			3	1	14	0	0	2	15	1	1	1	16	0
PFL1955w_ATS	PFL1955w	ATSB	PfEMP1 - Intracellular	ATSB7			3	0	12	3	0	3	12	3	0	0	15	3
MAL8P1220_ATS	MAL8P1220	ATSB	PfEMP1 - Intracellular	ATSB1			2	0	13	3	0	1	13	4	1	0	14	3
PFC0005w_ATS	PFC0005w	ATSB	PfEMP1 - Intracellular	ATSB1			4	1	13	0	1	2	13	2	3	1	14	0
PFD0995ce2s1	PFD0995c	ATSB	PfEMP1 - Intracellular	ATSB11			3	0	13	2	0	3	13	2	2	2	14	0
PF08_0107e2s1	PF08_0107	ATSB	PfEMP1 - Intracellular	ATSB2			1	0	12	5	0	4	12	2	0	3	13	2
PF07_0048e2s1	PF07_0048	ATSB	PfEMP1 - Intracellular	ATSB7			2	0	12	4	1	3	11	3	1	1	13	3
PFD1000c_ATS	PFD1000c	ATSB	PfEMP1 - Intracellular	ATSB19			3	1	11	3	0	2	12	4	2	2	12	2
MAL7P155_ATS	MAL7P155	ATSB	PfEMP1 - Intracellular	ATSB13			3	0	12	3	1	2	11	4	3	1	12	2
PF08_0140e2s1	PF08_0140	ATSB	PfEMP1 - Intracellular	ATSB1			1	2	9	6	0	1	11	6	1	3	9	5
PF10_0001_ATS	PF10_0001	ATSB	PfEMP1 - Intracellular	ATSB1			3	1	8	6	1	4	8	5	2	3	9	4
MAL6P1.252-e2	MAL6P1.252	ATSB	PfEMP1 - Intracellular	ATSB17			1	7	6	4	5	3	8	2	2	6	5	5
PFL2665c_ATS	PFL2665c	ATSB	PfEMP1 - Intracellular	ATSB2			1	3	1	13	2	2	2	12	2	4	0	12
MAL6P1.252	MAL6P1.252	DBLalpha tag	DBLalpha tag Group C				1	4	9	4	4	2	9	3	1	2	9	6
PF13_0003	PF13_0003	DBLalpha tag	DBLalpha tag Group A				2	3	7	6	5	1	5	7	4	1	5	8
MAL6P1.4	MAL6P1.4	DBLalpha tag	DBLalpha tag Group B/A				3	0	3	12	1	2	2	13	2	0	4	12
PF11_0008	PF11_0008	DBLalpha tag	DBLalpha tag Group A				3	1	1	13	1	3	1	13	2	2	2	12
PFA0015c	PFA0015c	DBLalpha tag	DBLalpha tag Group A				2	4	1	11	2	4	3	9	2	6	1	9
PF11_0521	PF11_0521	DBLalpha tag	PfEMP1 - Intracellular				2	1	0	15	1	0	0	17	2	0	0	16
PF07_0139_3	PF07_0139	Miscellaneous	PfEMP1 - Extracellular	DBLe4			2	2	8	6	3	3	7	5	1	1	9	7
PFB0010w_2	PFB0010w	Miscellaneous	PfEMP1 - Extracellular	DBLg11			4	2	6	6	1	1	7	9	3	1	7	7
PFD0020c_1	PFD0020c	EPCR/ICAM-1	PfEMP1 - Extracellular	DBLa1.2	CIDRa1.1		0	2	15	1	1	1	16	0	0	2	15	1
PF08_0140e1s1	PF08_0140	EPCR/ICAM-1	PfEMP1 - Extracellular	DBLa2	CIDRa1.6	DBLb12	2	2	14	0	1	2	15	0	0	1	16	1
PFD1235w_1	PFD1235w	EPCR/ICAM-1	PfEMP1 - Extracellular	DBLa1.4	CIDRa1.6		0	2	15	1	0	1	17	0	0	3	15	0
PF08_0140DC8first	PF08_0140	EPCR/ICAM-1	PfEMP1 - Extracellular	DBLa2	CIDRa1.6	DBLb12	1	4	10	3	2	2	12	2	1	4	10	3
PF08_0140_1	PF08_0140	EPCR/ICAM-1	PfEMP1 - Extracellular	DBLa2	CIDRa1.6		5	3	4	6	3	4	4	7	2	1	7	8
MAL6P1316_1	MAL6P1316	EPCR/ICAM-1	PfEMP1 - Extracellular	DBLa2	CIDRa1.8		1	3	7	7	1	2	9	6	1	4	7	6
MAL6P1252_1	MAL6P1252	CD36-Binding (DBLa0.X-CIDRa2-6)	PfEMP1 - Extracellular	DBLa0.21	CIDRa2.1		2	0	16	0	0	2	16	0	0	0	18	0
PFC1120c_1	PFC1120c	CD36-Binding (DBLa0.X-CIDRa2-6)	PfEMP1 - Extracellular	DBLa0.9	CIDRa2.1		1	1	16	0	0	1	17	0	0	1	17	0
PF08_0142_1	PF08_0142	CD36-Binding (DBLa0.X-CIDRa2-6)	PfEMP1 - Extracellular	DBLa0.9	CIDRa2.11		0	2	16	0	1	0	17	0	0	1	16	1
PF08_0103_1	PF08_0103	CD36-Binding (DBLa0.X-CIDRa2-6)	PfEMP1 - Extracellular	DBLa0.12	CIDRa2.2		1	0	17	0	0	1	17	0	0	0	18	0
PFL0005w_1	PFL0005w	CD36-Binding (DBLa0.X-CIDRa2-6)	PfEMP1 - Extracellular	DBLa0.9	CIDRa2.2		3	2	11	2	2	3	11	2	3	3	11	1
PFB0010w_1	PFB0010w	CD36-Binding (DBLa0.X-CIDRa2-6)	PfEMP1 - Extracellular	DBLa0.7	CIDRa2.2		3	2	11	2	3	2	10	3	3	1	11	3
PFL2665c_1	PFL2665c	CD36-Binding (DBLa0.X-CIDRa2-6)	PfEMP1 - Extracellular	DBLa0.19	CIDRa2.3		0	1	16	1	0	1	17	0	0	2	16	0
PF13_0001_1	PF13_0001	CD36-Binding (DBLa0.X-CIDRa2-6)	PfEMP1 - Extracellular	DBLa0.11	CIDRa2.4		2	1	14	1	0	3	15	0	0	2	16	0
MAL7P155_1	MAL7P155	CD36-Binding (DBLa0.X-CIDRa2-6)	PfEMP1 - Extracellular	DBLa0.9	CIDRa2.4		1	3	13	1	3	2	13	0	2	3	12	1
PFC0005w_1	PFC0005w	CD36-Binding (DBLa0.X-CIDRa2-6)	PfEMP1 - Extracellular	DBLa0.9	CIDRa2.4		2	7	0	9	4	3	3	8	1	5	1	11
PF10_0406_1	PF10_0406	CD36-Binding (DBLa0.X-CIDRa2-6)	PfEMP1 - Extracellular	DBLa0.9	CIDRa2.7		1	1	15	1	0	2	16	0	0	2	16	0
PFA0765c_1	PFA0765c	CD36-Binding (DBLa0.X-CIDRa2-6)	PfEMP1 - Extracellular	DBLa0.5	CIDRa2.8		2	1	14	1	1	3	14	0	1	2	15	0
PFA0005w_1	PFA0005w	CD36-Binding (DBLa0.X-CIDRa2-6)	PfEMP1 - Extracellular	DBLa0.11	CIDRa2.8		2	2	12	2	0	3	14	1	0	3	14	1
MAL7P1212_1	MAL7P1212	CD36-Binding (DBLa0.X-CIDRa2-6)	PfEMP1 - Extracellular	DBLa0.17	CIDRa3.1		3	0	15	0	0	2	15	1	1	0	17	0
PFD0615c_1	PFD0615c	CD36-Binding (DBLa0.X-CIDRa2-6)	PfEMP1 - Extracellular	DBLa0.17	CIDRa3.1		1	1	15	1	0	1	16	1	0	1	16	1
PF07_0049_1	PF07_0049	CD36-Binding (DBLa0.X-CIDRa2-6)	PfEMP1 - Extracellular	DBLa0.17	CIDRa3.1		0	1	15	2	0	2	16	0	0	3	15	0
PFL1960w_1	PFL1960w	CD36-Binding (DBLa0.X-CIDRa2-6)	PfEMP1 - Extracellular	DBLa0.20	CIDRa3.1		3	1	13	1	0	2	14	2	1	1	15	1
PFD0635c_1	PFD0635c	CD36-Binding (DBLa0.X-CIDRa2-6)	PfEMP1 - Extracellular	DBLa0.1	CIDRa3.1		2	1	13	2	0	2	14	2	1	2	14	1
PF07_0051_1	PF07_0051	CD36-Binding (DBLa0.X-CIDRa2-6)	PfEMP1 - Extracellular	DBLa0.1	CIDRa3.1		0	2	15	1	2	1	15	0	2	3	13	0
PFD0630c_1	PFD0630c	CD36-Binding (DBLa0.X-CIDRa2-6)	PfEMP1 - Extracellular	DBLa0.1	CIDRa3.1		0	3	13	2	3	1	13	1	2	3	11	2
PF08_0106_1	PF08_0106	CD36-Binding (DBLa0.X-CIDRa2-6)	PfEMP1 - Extracellular	DBLa0.2	CIDRa3.1		2	4	10	2	2	3	12	1	2	5	10	1
MAL7P150_1	MAL7P150	CD36-Binding (DBLa0.X-CIDRa2-6)	PfEMP1 - Extracellular	DBLa0.1	CIDRa3.1		2	3	2	11	2	3	3	10	2	4	2	10
MAL6P14_1	MAL6P14	CD36-Binding (DBLa0.X-CIDRa2-6)	PfEMP1 - Extracellular	DBLa0.6	CIDRa3.2		1	0	16	1	0	1	16	1	1	1	16	0
PFD0995c_1	PFD0995c	CD36-Binding (DBLa0.X-CIDRa2-6)	PfEMP1 - Extracellular	DBLa0.1	CIDRa3.2		1	2	15	0	2	1	15	0	1	1	15	1
PFD0995ce1s1	PFD0995c	CD36-Binding (DBLa0.X-CIDRa2-6)	PfEMP1 - Extracellular	DBLa0.1	CIDRa3.2		0	2	14	2	2	1	14	1	1	2	13	2
PFD0625c_1	PFD0625c	CD36-Binding (DBLa0.X-CIDRa2-6)	PfEMP1 - Extracellular	DBLa0.1	CIDRa3.2		0	3	12	3	2	0	13	3	1	2	11	4
PF11_0007_1	PF11_0007	CD36-Binding (DBLa0.X-CIDRa2-6)	PfEMP1 - Extracellular	DBLa0.15	CIDRa3.2		2	1	12	3	2	1	11	4	3	1	11	3
PF08_0107e1s1	PF08_0107	CD36-Binding (DBLa0.X-CIDRa2-6)	PfEMP1 - Extracellular	DBLa0.15	CIDRa3.2	DBLd1	0	4	7	7	4	4	7	3	3	7	4	4
PF07_0048e1s1	PF07_0048	CD36-Binding (DBLa0.X-CIDRa2-6)	PfEMP1 - Extracellular	DBLa0.1	CIDRa3.2		2	1	3	12	0	1	4	13	1	1	4	12
PF13_0364_1	PF13_0364	CD36-Binding (DBLa0.X-CIDRa2-6)	PfEMP1 - Extracellular	DBLa0.16	CIDRa3.4		3	0	15	0	1	3	14	0	1	0	17	0
PFD1015c_1	PFD1015c	CD36-Binding (DBLa0.X-CIDRa2-6)	PfEMP1 - Extracellular	DBLa0.24	CIDRa3.4		0	1	16	1	0	1	17	0	0	2	16	0
PFL0935c_1	PFL0935c	CD36-Binding (DBLa0.X-CIDRa2-6)	PfEMP1 - Extracellular	DBLa0.16	CIDRa3.4		2	1	14	1	0	2	15	1	1	2	15	0
PF07_0139_1	PF07_0139	CD36-Binding (DBLa0.X-CIDRa2-6)	PfEMP1 - Extracellular	DBLa0.16	CIDRa3.4		1	2	12	3	3	1	11	3	1	0	12	5
PFL1955w_1	PFL1955w	CD36-Binding (DBLa0.X-CIDRa2-6)	PfEMP1 - Extracellular	DBLa0.16	CIDRa3.4		1	5	10	2	1	3	14	0	0	6	11	1
PFB1055c_1	PFB1055c	CD36-Binding (DBLa0.X-CIDRa2-6)	PfEMP1 - Extracellular	DBLa0.16	CIDRa3.4		3	5	7	3	2	2	10	4	2	4	8	4
PFD1245c_1	PFD1245c	CD36-Binding (DBLa0.X-CIDRa2-6)	PfEMP1 - Extracellular	DBLa0.14	CIDRa4		0	3	13	2	1	2	15	0	1	5	12	0
PFD1005c_1	PFD1005c	CD36-Binding (DBLa0.X-CIDRa2-6)	PfEMP1 - Extracellular	DBLa0.8	CIDRa4		1	4	12	1	1	0	15	2	1	3	12	2
MAL6P11_1	MAL6P11	CD36-Binding (DBLa0.X-CIDRa2-6)	PfEMP1 - Extracellular	DBLa0.8	CIDRa4		1	1	14	2	2	1	13	2	3	2	12	1
PFL1950w_1	PFL1950w	CD36-Binding (DBLa0.X-CIDRa2-6)	PfEMP1 - Extracellular	DBLa0.7	CIDRa4		2	2	7	7	1	1	8	8	1	1	8	8
PFL0020w_1	PFL0020w	CD36-Binding (DBLa0.X-CIDRa2-6)	PfEMP1 - Extracellular	DBLa0.18	CIDRa5		2	0	5	11	2	5	3	8	2	3	5	8
PF07_0050_1	PF07_0050	CD36-Binding (DBLa0.X-CIDRa2-6)	PfEMP1 - Extracellular	DBLa0.18	CIDRa6		3	0	12	3	2	2	10	4	3	0	12	3
PFL1955w_2	PFL1955w	CD36-Associated (DBLd1-CIDRb1)	PfEMP1 - Extracellular	DBLd1	CIDRb1		1	0	16	1	0	2	16	0	0	1	17	0
PF11_0007_2	PF11_0007	CD36-Associated (DBLd1-CIDRb1)	PfEMP1 - Extracellular	DBLd1	CIDRb1		2	1	15	0	0	2	16	0	0	1	17	0
PFL2665c_2	PFL2665c	CD36-Associated (DBLd1-CIDRb1)	PfEMP1 - Extracellular	DBLd1	CIDRb1		1	2	15	0	0	1	17	0	0	2	16	0
PFA0005w_2	PFA0005w	CD36-Associated (DBLd1-CIDRb1)	PfEMP1 - Extracellular	DBLd1	CIDRb1		0	1	16	1	1	1	16	0	1	2	15	0
PF13_0001_2	PF13_0001	CD36-Associated (DBLd1-CIDRb1)	PfEMP1 - Extracellular	DBLd1	CIDRb1		0	1	15	2	0	2	16	0	0	3	15	0
PFD1015c_2	PFD1015c	CD36-Associated (DBLd1-CIDRb1)	PfEMP1 - Extracellular	DBLd1	CIDRb1		0	1	15	2	0	1	16	1	0	2	15	1
MAL6P1252_3	MAL6P1252	CD36-Associated (DBLd1-CIDRb1)	PfEMP1 - Extracellular	DBLd1	CIDRb1		1	1	16	0	2	1	15	0	2	1	15	0
PF07_0051_2	PF07_0051	CD36-Associated (DBLd1-CIDRb1)	PfEMP1 - Extracellular	DBLd1	CIDRb1		0	3	14	1	0	1	17	0	0	4	14	0
PFE0005w_2	PFE0005w	CD36-Associated (DBLd1-CIDRb1)	PfEMP1 - Extracellular	DBLd1	CIDRb1		0	2	14	2	0	1	16	1	0	3	14	1
PFD0615c_2	PFD0615c	CD36-Associated (DBLd1-CIDRb1)	PfEMP1 - Extracellular	DBLd1	CIDRb1		1	1	15	1	1	1	15	1	2	2	14	0
PF08_0106_2	PF08_0106	CD36-Associated (DBLd1-CIDRb1)	PfEMP1 - Extracellular	DBLd1	CIDRb1		1	1	14	2	0	1	15	2	1	2	14	1
PFL1960w_2	PFL1960w	CD36-Associated (DBLd1-CIDRb1)	PfEMP1 - Extracellular	DBLd1	CIDRb1		0	3	13	2	1	1	15	1	0	3	13	2
PFD0625c_2	PFD0625c	CD36-Associated (DBLd1-CIDRb1)	PfEMP1 - Extracellular	DBLd1	CIDRb1		3	1	12	2	0	3	13	2	2	3	13	0
PF08_0140_4	PF08_0140	CD36-Associated (DBLd1-CIDRb1)	PfEMP1 - Extracellular	DBLd1	CIDRb1		0	4	12	2	0	1	16	1	0	5	12	1
MAL8P1220_2	MAL8P1220	CD36-Associated (DBLd1-CIDRb1)	PfEMP1 - Extracellular	DBLd1	CIDRb1		2	4	11	1	1	1	14	2	1	3	12	2
PF10_0406_2	PF10_0406	CD36-Associated (DBLd1-CIDRb1)	PfEMP1 - Extracellular	DBLd1	CIDRb1		3	3	10	2	1	3	12	2	1	3	12	2
PF07_0139_2	PF07_0139	CD36-Associated (DBLd1-CIDRb1)	PfEMP1 - Extracellular	DBLd1	CIDRb1		1	4	10	3	3	3	11	1	1	4	10	3
PFL1950w_3	PFL1950w	CD36-Associated (DBLd1-CIDRb1)	PfEMP1 - Extracellular	DBLd1	CIDRb1		2	3	10	3	3	3	10	2	3	4	9	2
PFD1245c_2	PFD1245c	CD36-Associated (DBLd1-CIDRb1)	PfEMP1 - Extracellular	DBLd1	CIDRb1		1	4	8	5	2	4	10	2	1	6	8	3
PFL0005w_2	PFL0005w	CD36-Associated (DBLd1-CIDRb1)	PfEMP1 - Extracellular	DBLd1	CIDRb1		2	4	5	7	2	3	7	6	1	4	6	7
PF13_0003_4	PF13_0003	Miscellaneous	PfEMP1 - Extracellular	DBLd5	CIDRb3		0	2	15	1	1	1	16	0	1	3	14	0
PFD1235w_5	PFD1235w	CD36-Associated (DBLd1-DBLbX)	PfEMP1 - Extracellular	DBLd1	CIDRb5		3	1	14	0	2	3	13	0	2	1	15	0
PF13_0364_2	PF13_0364	CD36-Associated (DBLd1-DBLbX)	PfEMP1 - Extracellular	DBLd1	CIDRb6		1	0	16	1	0	2	16	0	0	1	17	0
PF07_0048_2	PF07_0048	CD36-Associated (DBLd1-DBLbX)	PfEMP1 - Extracellular	DBLd1	CIDRb6		3	2	10	3	1	3	11	3	2	3	11	2
PFC1120c_2	PFC1120c	CD36-Associated (DBLd1-DBLbX)	PfEMP1 - Extracellular	DBLd1	CIDRb7		2	2	9	5	0	1	11	6	1	2	10	5
PF13_0003_1	PF13_0003	EPCR/ICAM-1	PfEMP1 - Extracellular	DBLa1.6	CIDRd1		2	1	13	2	1	3	13	1	2	3	13	0
PF13_0003e1s1	PF13_0003	EPCR/ICAM-1	PfEMP1 - Extracellular	DBLa1.6	CIDRd1	DBLb3	1	1	13	3	1	2	13	2	2	3	12	1
PF08_0141e1s1	PF08_0141	EPCR/ICAM-1	PfEMP1 - Extracellular	DBLa1.6	CIDRd2	DBLb6	1	3	13	1	0	2	16	0	0	4	14	0
PF08_0141_1	PF08_0141	EPCR/ICAM-1	PfEMP1 - Extracellular	DBLa1.6	CIDRd2		3	6	4	5	1	3	9	5	2	7	5	4
MAL6P14_3	MAL6P14	Miscellaneous	PfEMP1 - Extracellular	DBLd4	CIDRg1		4	3	7	4	0	3	10	5	2	4	9	3
MAL7P150_2	MAL7P150	CD36-Associated (DBLd1-CIDRgX)	PfEMP1 - Extracellular	DBLd1	CIDRg10		1	2	6	9	2	3	6	7	3	5	4	6
PFD1005c_2	PFD1005c	CD36-Associated (DBLd1-CIDRgX)	PfEMP1 - Extracellular	DBLd1	CIDRg11		1	1	13	3	0	1	14	3	1	2	13	2
PFI0005w_2	PFI0005w	CD36-Associated (DBLd1-CIDRgX)	PfEMP1 - Extracellular	DBLd1	CIDRg12		3	2	9	4	1	2	10	5	3	3	9	3
PFL0935c_2	PFL0935c	CD36-Associated (DBLd1-CIDRgX)	PfEMP1 - Extracellular	DBLd1	CIDRg12		3	2	6	7	2	1	6	9	3	1	6	8
PFD0630c_2	PFD0630c	CD36-Associated (DBLd1-CIDRgX)	PfEMP1 - Extracellular	DBLd1	CIDRg2		1	1	15	1	1	2	15	0	1	2	15	0
PF08_0107_2	PF08_0107	CD36-Associated (DBLd1-CIDRgX)	PfEMP1 - Extracellular	DBLd1	CIDRg2		4	2	11	1	1	3	12	2	1	1	14	2
PF08_0107e1s2	PF08_0107	CD36-Associated (DBLd1-CIDRgX)	PfEMP1 - Extracellular	DBLd1	CIDRg2	ATSB2	1	2	13	2	1	2	14	1	1	3	13	1
PF11_0008e1s1	PF11_0008	EPCR/ICAM-1	PfEMP1 - Extracellular	DBLa1.5	CIDRg3	DBLg12	0	1	17	0	0	0	18	0	0	1	17	0
PF11_0008_1	PF11_0008	EPCR/ICAM-1	PfEMP1 - Extracellular	DBLa1.5	CIDRg3		2	0	12	4	2	1	10	5	4	1	10	3
PF10_0001_2	PF10_0001	CD36-Associated (DBLd1-CIDRgX)	PfEMP1 - Extracellular	DBLd1	CIDRg4		2	3	9	4	0	1	12	5	2	4	9	3
MAL7P155_2	MAL7P155	CD36-Associated (DBLd1-CIDRgX)	PfEMP1 - Extracellular	DBLd1	CIDRg5		1	4	10	3	1	3	13	1	0	5	11	2
PFD0995c_2	PFD0995c	CD36-Associated (DBLd1-CIDRgX)	PfEMP1 - Extracellular	DBLd1	CIDRg6		3	1	12	2	0	2	13	3	1	1	14	2
PFD0995ce1s2	PFD0995c	CD36-Associated (DBLd1-CIDRgX)	PfEMP1 - Extracellular	DBLd1	CIDRg6	ATSB11	5	4	6	3	2	5	8	3	2	4	9	3
PF07_0049_2	PF07_0049	CD36-Associated (DBLd1-CIDRgX)	PfEMP1 - Extracellular	DBLd1	CIDRg7		2	3	10	3	4	3	9	2	2	2	10	4
PFD0020c_5	PFD0020c	CD36-Associated (DBLd1-CIDRgX)	PfEMP1 - Extracellular	DBLd1	CIDRg8		0	0	0	18	0	0	0	18	0	0	0	18
PFL0030c_2	PFL0030c	var2csa	PfEMP1 - Extracellular	DBLpam2	CIDRpam		3	5	8	2	2	4	11	1	2	6	9	1
PF08_0140DC82ndail	PF08_0140	EPCR/ICAM-1	PfEMP1 - Extracellular	CIDRa1.6	DBLb12	DBLg4	2	4	7	5	3	2	8	5	1	2	8	7
PFD1235w_2	PFD1235w	EPCR/ICAM-1	PfEMP1 - Extracellular	DBLb3	DBLb3		2	1	15	0	0	2	16	0	0	1	17	0
PF11_0521_2	PF11_0521	EPCR/ICAM-1	PfEMP1 - Extracellular	DBLb3	DBLb6		1	1	16	0	0	1	17	0	0	1	17	0
PF11_0008e1s3	PF11_0008	Miscellaneous	PfEMP1 - Extracellular	CIDRb4	DBLb9	ATSA2	2	2	5	9	1	2	6	9	0	1	7	10
PFD1235w_4	PFD1235w	Miscellaneous	PfEMP1 - Extracellular	DBLg13	DBLd1		0	0	17	1	0	1	17	0	0	1	17	0
PFD0005w_2	PFD0005w	Miscellaneous	PfEMP1 - Extracellular	DBLg5	DBLd1		1	1	15	1	0	2	16	0	0	2	16	0
PFL1950w_2	PFL1950w	Miscellaneous	PfEMP1 - Extracellular	DBLb8	DBLd1		3	1	13	1	0	1	14	3	3	2	13	0
MAL6P1252_2	MAL6P1252	Miscellaneous	PfEMP1 - Extracellular	DBLb4	DBLd1		2	1	9	6	0	3	10	5	1	3	10	4
PF11_0521_3	PF11_0521	EPCR/ICAM-1	PfEMP1 - Extracellular	DBLb6	DBLd3		0	1	17	0	0	0	18	0	0	1	17	0
PF11_0008e1s2	PF11_0008	Miscellaneous	PfEMP1 - Extracellular	DBLg12	DBLd5	CIDRb4	0	0	17	1	0	0	17	1	0	0	17	1
PF13_0003_3	PF13_0003	Miscellaneous	PfEMP1 - Extracellular	DBLg12	DBLd5		2	2	12	2	0	4	14	0	0	4	14	0
PF11_0008_2	PF11_0008	Miscellaneous	PfEMP1 - Extracellular	DBLg12	DBLd5		2	3	11	2	1	2	13	2	2	4	11	1
PFE1640w_3	PFE1640w	var1 and var3	PfEMP1 - Extracellular	DBLg15	DBLe1		1	3	12	2	0	1	15	2	1	4	12	1
PFL0030c_5	PFL0030c	var2csa	PfEMP1 - Extracellular	DBLepam5	DBLe10		0	3	11	4	2	1	12	3	1	3	10	4
MAL6P1316_4	MAL6P1316	Miscellaneous	PfEMP1 - Extracellular	DBLz3	DBLe12		1	0	16	1	0	1	16	1	1	1	16	0
MAL6P14_5	MAL6P14	Miscellaneous	PfEMP1 - Extracellular	DBLe7	DBLe3		2	3	4	9	1	3	6	8	1	4	5	8
PF08_0141e1s3	PF08_0141	Miscellaneous	PfEMP1 - Extracellular	DBLz5	DBLe4	ATSA3	2	3	10	3	1	1	12	4	1	2	11	4
PF08_0141_4	PF08_0141	Miscellaneous	PfEMP1 - Extracellular	DBLz5	DBLe4		2	3	7	6	1	2	9	6	0	2	9	7
PFL0020w_4	PFL0020w	Miscellaneous	PfEMP1 - Extracellular	DBLz5	DBLe4		0	4	1	13	1	3	4	10	0	6	1	11
PFE1640w_6	PFE1640w	var1 and var3	PfEMP1 - Extracellular	DBLz1	DBLe5		1	1	14	2	1	1	14	2	1	1	14	2
MAL6P14_4	MAL6P14	Miscellaneous	PfEMP1 - Extracellular	DBLe2	DBLe7		1	2	5	10	1	5	6	6	1	6	5	6
PFF0020c_1	PFF0020c	EPCR/ICAM-1	PfEMP1 - Extracellular	DBLa1.3	DBLe8		4	1	10	3	0	2	11	5	3	2	11	2
PFI1820w_1	PFI1820w	EPCR/ICAM-1	PfEMP1 - Extracellular	DBLa1.3	DBLe8		3	1	7	7	1	3	7	7	2	2	8	6
PFA0015c_1	PFA0015c	EPCR/ICAM-1	PfEMP1 - Extracellular	DBLa1.3	DBLe8		3	3	6	6	0	3	9	6	3	6	6	3
PFL0030c_3	PFL0030c	var2csa	PfEMP1 - Extracellular	DBLpam3	DBLepam4		4	1	1	12	1	2	1	14	3	1	2	12
PFL0030c_4	PFL0030c	var2csa	PfEMP1 - Extracellular	DBLepam4	DBLepam5		1	2	9	6	4	1	7	6	2	0	8	8
PFD0020c_3	PFD0020c	EPCR/ICAM-1	PfEMP1 - Extracellular	DBLg6	DBLg11		2	1	15	0	0	2	16	0	0	1	17	0
PF13_0003e1s2	PF13_0003	EPCR/ICAM-1	PfEMP1 - Extracellular	DBLb3	DBLg12	DBLd5	4	1	11	2	0	2	12	4	3	2	12	1
PF13_0003_2	PF13_0003	EPCR/ICAM-1	PfEMP1 - Extracellular	DBLb3	DBLg12		3	3	6	6	3	3	6	6	5	5	4	4
MAL6P14_2	MAL6P14	EPCR/ICAM-1	PfEMP1 - Extracellular	DBLb5	DBLg13		1	2	15	0	1	1	16	0	0	1	16	1
PFD1235w_3	PFD1235w	EPCR/ICAM-1	PfEMP1 - Extracellular	DBLb3	DBLg13		1	1	15	1	0	1	16	1	0	1	16	1
PFL0020w_2	PFL0020w	EPCR/ICAM-1	PfEMP1 - Extracellular	DBLb5	DBLg14		1	1	14	2	0	2	15	1	1	3	14	0
PF08_0141e1s2	PF08_0141	EPCR/ICAM-1	PfEMP1 - Extracellular	DBLb6	DBLg14	DBLz5	1	2	10	5	0	2	12	4	0	3	11	4
PFE1640w_2	PFE1640w	EPCR/ICAM-1	PfEMP1 - Extracellular	DBLb1	DBLg15		1	1	16	0	0	1	17	0	0	1	17	0
MAL6P1316_2	MAL6P1316	EPCR/ICAM-1	PfEMP1 - Extracellular	DBLb12	DBLg4		0	1	15	2	1	1	15	1	1	2	14	1
PF08_0140_2	PF08_0140	EPCR/ICAM-1	PfEMP1 - Extracellular	DBLb12	DBLg4		2	1	11	4	1	2	11	4	2	2	11	3
PFD0020c_2	PFD0020c	EPCR/ICAM-1	PfEMP1 - Extracellular	DBLb12	DBLg6		1	1	16	0	0	1	17	0	0	1	17	0
PFE1640w_4	PFE1640w	var1 and var3	PfEMP1 - Extracellular	DBLe1	DBLg8		5	1	6	6	0	3	7	8	3	2	8	5
PF07_0050_2	PF07_0050	EPCR/ICAM-1	PfEMP1 - Extracellular	DBLb6	DBLg9		1	1	14	2	0	1	15	2	1	2	14	1
PFL0030c_1	PFL0030c	var2csa	PfEMP1 - Extracellular	DBLpam1	DBLpam2		3	4	10	1	3	3	11	1	1	2	12	3
PFE1640w_5	PFE1640w	var1 and var3	PfEMP1 - Extracellular	DBLg8	DBLz1		2	3	0	13	2	1	1	14	2	2	0	14
PF08_0141_3	PF08_0141	Miscellaneous	PfEMP1 - Extracellular	DBLg14	DBLz5		0	1	17	0	0	0	18	0	0	1	17	0
PFL0020w_3	PFL0020w	Miscellaneous	PfEMP1 - Extracellular	DBLg14	DBLz5		5	1	10	2	0	3	11	4	4	3	11	0
