# Supplementary material for: Malian adults maintain serologic responses to virulent PfEMP1s amid seasonal patterns of fluctuation
Source: Sci Rep. 2021 Jul 13;11:14401. doi: 10.1038/s41598-021-92974-7 (PMC8277812; doi:10.1038/s41598-021-92974-7)
Supplement: Supplementary file 2 — Supplementary Dataset 2. [file 41598_2021_92974_MOESM2_ESM.xlsx]

## Sheet: Supplementary Dataset 2
Supplemental Dataset 2. List of fragments and their 3D7 reference protein, subgroup, intracellular/extracellular classification, domain composition, and fluorescence intensity values for 18 Malian adults and 11 North American, malaria naïve controls.							1	2	3	4	5	6	7	8	9	10	11	12	13	14	15	16	17	18	1	2	3	4	5	6	7	8	9	10	11	12	13	14	15	16	17	18	1	2	3	4	5	6	7
Antigen	3D7 Protein	Subgroup	Intracellular/Extracellular Classification	First Domain	Second Domain	Third Domain	Pre-Dry Season	Pre-Dry Season	Pre-Dry Season	Pre-Dry Season	Pre-Dry Season	Pre-Dry Season	Pre-Dry Season	Pre-Dry Season	Pre-Dry Season	Pre-Dry Season	Pre-Dry Season	Pre-Dry Season	Pre-Dry Season	Pre-Dry Season	Pre-Dry Season	Pre-Dry Season	Pre-Dry Season	Pre-Dry Season	Pre-Malaria Transmission Season	Pre-Malaria Transmission Season	Pre-Malaria Transmission Season	Pre-Malaria Transmission Season	Pre-Malaria Transmission Season	Pre-Malaria Transmission Season	Pre-Malaria Transmission Season	Pre-Malaria Transmission Season	Pre-Malaria Transmission Season	Pre-Malaria Transmission Season	Pre-Malaria Transmission Season	Pre-Malaria Transmission Season	Pre-Malaria Transmission Season	Pre-Malaria Transmission Season	Pre-Malaria Transmission Season	Pre-Malaria Transmission Season	Pre-Malaria Transmission Season	Pre-Malaria Transmission Season	Post-Malaria Transmission Season	Post-Malaria Transmission Season	Post-Malaria Transmission Season	Post-Malaria Transmission Season	Post-Malaria Transmission Season	Post-Malaria Transmission Season	Post-Malaria Transmission Season
PF08_0141_ATS	PF08_0141	ATSA	PfEMP1 - Intracellular	ATSA3			23404.4	0	15394.9	14671.2	847.312	29186.9	15144.4	10166.8	5725.69	32072.6	0	182.438	13052.7	7139.69	1751.81	2977.38	4268.12	1029.12	4220.81	0	21440.1	14455.6	0	13266.9	6702.19	4355.69	2762.62	531.625	0	80.1875	10751.6	0	2480.94	3716.31	2445.31	2874.06	5098.19	0	24567.4	12464.6	9145	26797.5	8152
PF08_0141e2s1	PF08_0141	ATSA	PfEMP1 - Intracellular	ATSA3			24284.9	0	46733.9	44858.3	8.93333	2877.93	32642.6	18550.1	13493.1	10749.4	153.133	1746.67	30186.8	5608.27	12557.8	9633.13	14012	5311.93	27465.7	46.6667	28788.5	42141.3	191.667	22340.5	14141	7332.93	4814.27	0	0	0	26889.3	7591.4	13094	11367.5	5379.13	5771.67	11761.3	0	40411.9	42752.3	20003.1	45157.1	25428.3
PF11_0008e2s1	PF11_0008	ATSA	PfEMP1 - Intracellular	ATSA2			22775.9	4338.87	43409.9	44985.3	11408.9	25253.9	28691.6	16815.1	16873.1	39298.4	16797.1	3166.67	22136.8	16353.3	8959.8	17576.1	16454	12849.9	23210.7	2249.67	48293.5	47467.3	3462.67	26391.5	16999	8614.93	7577.27	1851.4	4562.27	9138.13	25193.3	13761.4	11499	28368.5	6255.13	18279.7	18261.3	803.667	42597.9	41626.3	26160.1	39656.1	22990.3
PF11_0521_ATS	PF11_0521	ATSA	PfEMP1 - Intracellular	ATSA2			26730.4	648.312	33774.9	33941.2	1747.31	22799.9	37093.4	15039.8	11833.7	44668.6	1982.38	2416.44	23566.7	5411.69	17049.8	15006.4	15847.1	5560.12	29898.8	240.25	31684.1	28766.6	353.438	20662.9	20204.2	7860.69	5726.62	1757.62	708.312	2774.19	24263.6	5336.56	23344.9	12887.3	5117.31	8119.06	28562.2	561.312	35846.4	27819.6	19355	33034.5	22182
PF13_0003_ATS	PF13_0003	ATSA	PfEMP1 - Intracellular	ATSA2			18911.4	110.312	40427.9	31444.2	3374.31	22314.9	28728.4	21719.8	13728.7	30485.6	758.375	1293.44	19744.7	4034.69	3587.81	8125.38	12213.1	4970.12	4328.81	0	28922.1	18520.6	769.438	30120.9	13417.2	12050.7	9630.62	907.625	0	0	20358.6	6246.56	4000.94	10295.3	10708.3	6493.06	7989.19	149.312	29299.4	19774.6	21651	32529.5	20224
PFD1235w_ATS	PFD1235w	ATSA	PfEMP1 - Intracellular	ATSA2			26869.4	0	38654.9	40070.2	2190.31	19938.9	31901.4	24618.8	14260.7	30033.6	157.375	82.4375	20469.7	1942.69	2478.81	10530.4	15093.1	6590.12	14040.8	182.25	29115.1	28928.6	0	29186.9	17650.2	13568.7	8030.62	934.625	0	0	24130.6	3706.56	6992.94	12139.3	3931.31	7014.06	28605.2	233.312	32008.4	31792.6	20200	23401.5	19448
MAL6P1.252-e2	MAL6P1.252	ATSB	PfEMP1 - Intracellular	ATSB17			1570.87	532.867	777.867	8.26667	0	0	0	564.133	263.067	0	0	214.667	350.8	0	0	938.133	1210	706.933	1392.73	451.667	0	746.333	403.667	995.467	157	548.933	127.267	1967.4	606.267	1980.13	0	1444.4	120	1669.47	405.133	2964.67	1084.27	165.667	383.867	580.267	12.1333	0	1372.27
MAL7P155_ATS	MAL7P155	ATSB	PfEMP1 - Intracellular	ATSB13			27577.9	0	44979.9	9921.27	7765.93	49241.9	44850.6	13881.1	745.067	46445.4	5885.13	0	24829.8	2740.27	7916.8	19956.1	36351	10408.9	21124.7	0	37460.5	1628.33	0	15972.5	31505	4412.93	0	0	1634.27	0	26765.3	0	7775	24986.5	30267.1	15332.7	21536.3	0	37472.9	125.267	17888.1	38219.1	29104.3
MAL8P1220_ATS	MAL8P1220	ATSB	PfEMP1 - Intracellular	ATSB1			31093.9	0	49073.9	14735.3	12377.9	51340.9	36467.6	35602.1	19923.1	40995.4	9817.13	0	37720.8	694.267	16901.8	17762.1	49644	28663.9	27101.7	0	42284.5	7918.33	0	43390.5	19439	17044.9	12818.3	0	4446.27	0	46311.3	0	30780	21393.5	36402.1	32748.7	28534.3	0	42355.9	4898.27	25576.1	41130.1	24091.3
PF07_0048_ATS	PF07_0048	ATSB	PfEMP1 - Intracellular	ATSB7			25022.4	72.3125	38886.9	1727.19	4255.31	18750.9	40598.4	15179.8	17931.7	32319.6	5919.38	1933.44	19832.7	0	4402.81	15690.4	31592.1	4620.12	23130.8	15.25	32315.1	2029.62	731.438	33585.9	29393.2	7294.69	11246.6	516.625	5705.31	3366.19	31206.6	1615.56	9306.94	25295.3	27302.3	8079.06	11220.2	166.312	40163.4	1373.62	27376	39402.5	35625
PF07_0048e2s1	PF07_0048	ATSB	PfEMP1 - Intracellular	ATSB7			16584.9	0	20062.9	951.267	2800.93	13714.9	25854.6	5510.13	876.067	38563.4	0	0	15691.8	0	1191.8	6605.13	10965	1841.93	9595.73	0	7528.53	1352.33	0	4960.47	11161	1215.93	469.267	1519.4	0	77.1333	13759.3	0	3113	8112.47	8906.13	3501.67	6319.27	0	8007.87	738.267	6820.13	17869.1	17213.3
PF08_0107_ATS	PF08_0107	ATSB	PfEMP1 - Intracellular	ATSB2			22237.4	5162.31	43621.9	7680.19	6850.31	49564.9	24178.4	8142.81	11322.7	38000.6	1791.38	1672.44	21170.7	3097.69	12521.8	8641.38	33193.1	14184.1	17095.8	2044.25	31303.1	6665.62	456.438	43615.9	9947.19	3138.69	5303.62	1167.62	709.312	1958.19	25502.6	1517.56	25800.9	17879.3	19361.3	18386.1	18645.2	1914.31	32249.4	5538.62	20070	44124.5	14615
PF08_0107e2s1	PF08_0107	ATSB	PfEMP1 - Intracellular	ATSB2			17291.9	0	22318.9	2124.27	0	6559.93	27457.6	9975.13	13827.1	15456.4	0	0	14738.8	0	1737.8	9302.13	19659	5665.93	12733.7	0	8952.53	1316.33	0	23053.5	11947	4582.93	8764.27	0	0	0	20124.3	0	4296	14610.5	11179.1	8109.67	4971.27	0	13738.9	752.267	17829.1	42129.1	18210.3
PF08_0140e2s1	PF08_0140	ATSB	PfEMP1 - Intracellular	ATSB1			28226.9	3481.87	42232.9	6486.27	7166.93	12106.9	42994.6	9334.13	19651.1	15846.4	12326.1	4021.67	34190.8	2902.27	11877.8	24611.1	42063	27823.9	25430.7	1763.67	35379.5	8636.33	3496.67	22828.5	20176	7624.93	13724.3	3618.4	12665.3	7275.13	36670.3	6268.4	20547	27761.5	28534.1	32800.7	19574.3	2358.67	39052.9	8164.27	28568.1	26630.1	32259.3
PF10_0001_ATS	PF10_0001	ATSB	PfEMP1 - Intracellular	ATSB1			1914.38	0	6092.94	358.188	0	3465.94	3842.44	0	1992.69	236.625	610.375	0	845.688	0	0	809.375	0	562.125	0	0	1789.06	0	0	5973.94	1925.19	0	784.625	172.625	0	0	1552.62	0	814.938	1222.31	0	690.062	1250.19	0	1168.38	0	2739	6238.5	1484
PF10_0406_ATS	PF10_0406	ATSB	PfEMP1 - Intracellular	ATSB1			30128.4	325.312	32920.9	6784.19	6644.31	48235.9	24246.4	5234.81	8664.69	38690.6	7892.38	269.438	26757.7	1023.69	10542.8	14863.4	28223.1	17116.1	18764.8	22.25	31949.1	3572.62	0	25524.9	9813.19	1069.69	4983.62	780.625	5050.31	490.188	23773.6	569.562	15734.9	18061.3	12111.3	18946.1	20410.2	109.312	33485.4	2576.62	14626	30429.5	10926
PFC0005w_ATS	PFC0005w	ATSB	PfEMP1 - Intracellular	ATSB1			20162.4	1935.31	50547.9	8079.19	2751.31	27003.9	19926.4	17986.8	10766.7	12888.6	1267.38	2215.44	15817.7	0	11869.8	12064.4	32165.1	17467.1	0	859.25	42202.1	0	3568.44	43199.9	9909.19	12622.7	6321.62	522.625	0	0	25606.6	1380.56	24720.9	19485.3	21280.3	21228.1	11776.2	572.312	48761.4	0	15877	36227.5	14342
PFD0995ce2s1	PFD0995c	ATSB	PfEMP1 - Intracellular	ATSB11			22937.9	2916.87	19631.9	18138.3	5120.93	33688.9	36434.6	10736.1	8858.07	25496.4	1039.13	637.667	10653.8	3637.27	5154.8	5839.13	9686	7161.93	14433.7	1145.67	11421.5	9368.33	245.667	16801.5	13146	2815.93	6025.27	2617.4	980.267	2461.13	3443.27	963.4	7320	3149.47	4963.13	9487.67	6025.27	667.667	14171.9	9134.27	13153.1	37507.1	18808.3
PFD1000c_ATS	PFD1000c	ATSB	PfEMP1 - Intracellular	ATSB19			16020.4	88.3125	31880.9	1474.19	0	4466.94	24369.4	8225.81	15456.7	20062.6	0	519.438	13003.7	0	1047.81	10484.4	3193.12	4289.12	2912.81	241.25	2743.06	0	0	25885.9	15314.2	4348.69	6444.62	390.625	0	0	23667.6	1201.56	4165.94	10992.3	1145.31	7284.06	4571.19	203.312	3973.38	0	20434	34703.5	19842
PFL1955w_ATS	PFL1955w	ATSB	PfEMP1 - Intracellular	ATSB7			29458.4	1152.31	45514.9	3531.19	12422.3	43852.9	49664.4	19218.8	4574.69	60464.6	5947.38	1312.44	32414.7	4519.69	8195.81	23280.4	44494.1	8764.12	24645.8	465.25	46424.1	2529.62	1034.44	20642.9	35108.2	7028.69	1846.62	7695.62	5638.31	3249.19	35927.6	3120.56	12700.9	38594.3	34781.3	11997.1	24711.2	471.312	44910.4	2133.62	20908	34251.5	38428
PFL1960w_ATS	PFL1960w	ATSB	PfEMP1 - Intracellular	ATSB23			33795.4	3995.31	57432.9	34276.2	5250.31	42606.9	38978.4	41580.8	3520.69	39403.6	2795.38	16779.4	47193.7	19001.7	29216.8	35560.4	39188.1	20699.1	42329.8	2011.25	39094.1	31923.6	2388.44	54426.9	24923.2	30139.7	2416.62	7218.62	8904.31	26622.2	64332.6	19280.6	46046.9	50511.3	49045.3	27764.1	33340.2	2083.31	52958.4	24891.6	36624	53388.5	38822
PFL2665c_ATS	PFL2665c	ATSB	PfEMP1 - Intracellular	ATSB2			0	0	1232.94	0	0	0	0	0	0	898.625	0	0	18.6875	0	0	0	0	64.125	0	0	0	0	0	30.9375	414.188	0	0	313.625	0	0	757.625	0	154.938	709.312	0	215.062	28.1875	38.3125	0	0	0	0	0
MAL6P1252_3	MAL6P1252	CD36-Associated (DBLd1-CIDRb1)	PfEMP1 - Extracellular	DBLd1	CIDRb1		160.867	1606.87	10344.9	6541.27	1769.93	900.933	3692.6	4295.13	674.067	4878.4	6759.13	3166.67	4601.8	1227.27	4479.8	4770.13	3778	10649.9	8790.73	539.667	5275.53	4447.33	847.667	4943.47	2306	1441.93	111.267	16247.4	6639.27	3571.13	1932.27	2070.4	5886	8340.47	1541.13	9549.67	9181.27	0	6205.87	4298.27	143.133	3090.07	2812.27
MAL8P1220_2	MAL8P1220	CD36-Associated (DBLd1-CIDRb1)	PfEMP1 - Extracellular	DBLd1	CIDRb1		945.867	6885.87	23111.9	12397.3	958.933	0	5864.6	7711.13	1349.07	733.4	29472.1	3373.67	1174.8	2864.27	797.8	20323.1	23402	8578.93	3392.73	1847.67	17217.5	6932.33	2622.67	5245.47	2425	3220.93	379.267	4487.4	23290.3	4108.13	923.267	3220.4	983	35604.5	7024.13	4012.67	5635.27	1753.67	16012.9	6506.27	6256.13	0	3838.27
PF07_0051_2	PF07_0051	CD36-Associated (DBLd1-CIDRb1)	PfEMP1 - Extracellular	DBLd1	CIDRb1		514.867	9730.87	13853.9	24946.3	0	9996.93	5971.6	6286.13	926.067	6246.4	13462.1	6106.67	8648.8	985.267	4695.8	11372.1	40341	9646.93	19336.7	6027.67	6745.53	12203.3	1656.67	33354.5	3697	1806.93	617.267	12084.4	9110.27	2869.13	6860.27	3271.4	5238	19071.5	27736.1	10524.7	14713.3	4464.67	18821.9	14206.3	3413.13	22371.1	5364.27
PF07_0139_2	PF07_0139	CD36-Associated (DBLd1-CIDRb1)	PfEMP1 - Extracellular	DBLd1	CIDRb1		0	1548.87	7429.87	2813.27	0	0	574.6	48.1333	204.067	2829.4	1489.13	529.667	92.8	8.26667	938.8	757.133	1457	1405.93	1311.73	325.667	1988.53	1265.33	724.667	747.467	1288	0	21.2667	2055.4	778.267	1858.13	0	322.4	682	1741.47	252.133	1088.67	1437.27	147.667	3118.87	814.267	0	0	1536.27
PF08_0106_2	PF08_0106	CD36-Associated (DBLd1-CIDRb1)	PfEMP1 - Extracellular	DBLd1	CIDRb1		1286.87	10021.9	9867.87	9595.27	0	4801.93	11380.6	22204.1	1378.07	3620.4	8647.13	7624.67	3456.8	4024.27	20233.8	11052.1	19451	10220.9	10110.7	4249.67	4186.53	5527.33	1502.67	13108.5	4846	9487.93	1261.27	12199.4	4479.27	2962.13	1496.27	9860.4	30842	20197.5	7312.13	10593.7	4507.27	3128.67	8026.87	4494.27	1871.13	7235.07	13966.3
PF08_0140_4	PF08_0140	CD36-Associated (DBLd1-CIDRb1)	PfEMP1 - Extracellular	DBLd1	CIDRb1		402.867	9393.87	5964.87	9244.27	0	874.933	2290.6	5335.13	981.067	0	10313.1	10541.7	13948.8	434.267	4315.8	8727.13	24255	17615.9	5535.73	3410.67	1760.53	5732.33	352.667	6469.47	1892	2282.93	566.267	7046.4	9189.27	3481.13	14718.3	2785.4	4789	17377.5	11567.1	11749.7	1857.27	2639.67	5869.87	3951.27	828.133	10826.1	2176.27
PF10_0406_2	PF10_0406	CD36-Associated (DBLd1-CIDRb1)	PfEMP1 - Extracellular	DBLd1	CIDRb1		1792.87	12533.9	3602.87	4554.27	3559.93	3033.93	12768.6	5701.13	1934.07	30354.4	10784.1	5590.67	677.8	2476.27	4917.8	1976.13	31243	4467.93	17763.7	6856.67	3021.53	4049.33	2217.67	780.467	3405	2326.93	1732.27	9382.4	4974.27	4669.13	275.267	2819.4	4338	3435.47	13864.1	3835.67	15620.3	5980.67	4915.87	2779.27	2085.13	4237.07	8487.27
PF11_0007_2	PF11_0007	CD36-Associated (DBLd1-CIDRb1)	PfEMP1 - Extracellular	DBLd1	CIDRb1		0	4739.87	10946.9	9085.27	1522.93	17650.9	7741.6	19889.1	1115.07	16467.4	10095.1	7199.67	3380.8	1446.27	23301.8	6365.13	32161	16270.9	28886.7	2473.67	3549.53	3038.33	626.667	33191.5	5013	12509.9	566.267	10793.4	6071.27	5655.13	2143.27	1533.4	22756	12371.5	17776.1	18388.7	25025.3	1106.67	5372.87	3216.27	4694.13	10734.1	4666.27
PF13_0001_2	PF13_0001	CD36-Associated (DBLd1-CIDRb1)	PfEMP1 - Extracellular	DBLd1	CIDRb1		0	13299.9	13310.9	16341.3	0	22295.9	11886.6	6627.13	837.067	12791.4	17163.1	8179.67	8509.8	2092.27	11746.8	5905.13	19883	9072.93	12474.7	6798.67	7182.53	11863.3	0	17376.5	5042	1702.93	224.267	19713.4	11021.3	10678.1	15815.3	4515.4	14331	11554.5	7739.13	12987.7	15369.3	6011.67	6786.87	8187.27	1488.13	10402.1	9006.27
PFA0005w_2	PFA0005w	CD36-Associated (DBLd1-CIDRb1)	PfEMP1 - Extracellular	DBLd1	CIDRb1		282.867	2534.87	17124.9	7572.27	3011.93	5942.93	4918.6	2631.13	1035.07	17408.4	3431.13	7841.67	4527.8	1215.27	9795.8	8053.13	12477	6224.93	13456.7	1219.67	7793.53	3505.33	1329.67	12220.5	2622	1563.93	556.267	10774.4	3615.27	8631.13	1924.27	2264.4	10415	10016.5	4296.13	5260.67	11583.3	594.667	8765.87	3101.27	3020.13	7368.07	7304.27
PFD0615c_2	PFD0615c	CD36-Associated (DBLd1-CIDRb1)	PfEMP1 - Extracellular	DBLd1	CIDRb1		163.867	3909.87	6431.87	10809.3	9159.93	1342.93	7719.6	11844.1	963.067	9335.4	12328.1	5084.67	1542.8	3104.27	10118.8	5695.13	20159	9313.93	41054.7	1800.67	1901.53	4518.33	3369.67	7551.47	6185	3866.93	751.267	15755.4	9120.27	6868.13	862.267	3231.4	10002	11460.5	8498.13	5601.67	39407.3	1978.67	2615.87	5540.27	4532.13	0	10035.3
PFD0625c_2	PFD0625c	CD36-Associated (DBLd1-CIDRb1)	PfEMP1 - Extracellular	DBLd1	CIDRb1		0	1975.87	5432.87	6585.27	2157.93	16213.9	2688.6	5568.13	204.067	17413.4	3707.13	23584.7	3784.8	12.2667	12192.8	5471.13	10008	7250.93	10220.7	1333.67	1828.53	3929.33	0	15940.5	2167	1841.93	0	10325.4	2340.27	22365.1	2823.27	1735.4	14790	15926.5	3614.13	7985.67	13218.3	547.667	4190.87	3513.27	400.133	8915.07	9935.27
PFD1015c_2	PFD1015c	CD36-Associated (DBLd1-CIDRb1)	PfEMP1 - Extracellular	DBLd1	CIDRb1		0	7734.87	5856.87	16734.3	0	5625.93	5299.6	12231.1	0	6111.4	10703.1	4943.67	2534.8	2316.27	4366.8	19564.1	25150	16999.9	22799.7	6384.67	1138.53	7784.33	0	16930.5	4431	3922.93	0	8586.4	8393.27	3909.13	2834.27	3315.4	7495	42871.5	8433.13	15245.7	9327.27	5123.67	9359.87	5017.27	0	19506.1	6300.27
PFD1245c_2	PFD1245c	CD36-Associated (DBLd1-CIDRb1)	PfEMP1 - Extracellular	DBLd1	CIDRb1		434.867	2605.87	250.867	71.2667	377.933	4001.93	1489.6	8887.13	0	4255.4	1006.13	4058.67	176.8	0	523.8	0	4196	222.933	622.733	1470.67	741.533	549.333	0	1910.47	342	1781.93	0	2276.4	595.267	547.133	0	0	1964	164.467	2210.13	947.667	1199.27	930.667	2645.87	0	0	1363.07	480.267
PFE0005w_2	PFE0005w	CD36-Associated (DBLd1-CIDRb1)	PfEMP1 - Extracellular	DBLd1	CIDRb1		0	17145.9	19630.9	14676.3	0	34338.9	12850.6	13622.1	430.067	13794.4	22107.1	3345.67	6011.8	21162.3	60793.8	11679.1	22470	8240.93	22193.7	9764.67	8764.53	6062.33	0	59245.5	8783	6023.93	266.267	12384.4	16386.3	7239.13	7240.27	26923.4	59567	22555.5	23023.1	4246.67	17801.3	5596.67	18849.9	4402.27	3012.13	43466.1	11383.3
PFL0005w_2	PFL0005w	CD36-Associated (DBLd1-CIDRb1)	PfEMP1 - Extracellular	DBLd1	CIDRb1		251.867	172.867	0	1167.27	775.933	2631.93	94.6	35.1333	0	1691.4	550.133	0	883.8	0	119.8	27.1333	9375	1488.93	403.733	301.667	0	1331.33	0	2574.47	1019	0	8.26667	2155.4	640.267	1257.13	412.267	0	1713	558.467	4303.13	2148.67	1692.27	0	0	648.267	0	729.067	0
PFL1950w_3	PFL1950w	CD36-Associated (DBLd1-CIDRb1)	PfEMP1 - Extracellular	DBLd1	CIDRb1		0	2540.87	1796.87	1134.27	0	956.933	259.6	2575.13	0	8133.4	3045.13	1189.67	0	0	11.8	7195.13	2298	2812.93	555.733	642.667	1504.53	0	0	3671.47	659	235.933	0	5600.4	1813.27	1685.13	0	552.4	2796	10992.5	140.133	765.667	2705.27	64.6667	1830.87	404.267	0	0	2221.27
PFL1955w_2	PFL1955w	CD36-Associated (DBLd1-CIDRb1)	PfEMP1 - Extracellular	DBLd1	CIDRb1		308.867	23007.9	21163.9	8892.27	552.933	13173.9	6722.6	4264.13	0	17105.4	7928.13	7161.67	8156.8	2859.27	8118.8	7622.13	13132	11256.9	3279.73	11056.7	11726.5	5736.33	0	9891.47	1217	234.933	0	5573.4	6961.27	6136.13	1346.27	3594.4	2870	9930.47	3843.13	9082.67	2860.27	8350.67	14145.9	4951.27	643.133	7939.07	4792.27
PFL1960w_2	PFL1960w	CD36-Associated (DBLd1-CIDRb1)	PfEMP1 - Extracellular	DBLd1	CIDRb1		0	20797.9	15951.9	14799.3	575.933	7339.93	8636.6	4858.13	791.067	11917.4	9472.13	74.6667	3335.8	461.267	4557.8	12108.1	33674	3799.93	8509.73	15532.7	9867.53	7562.33	0	19909.5	4759	1278.93	199.267	17250.4	7334.27	1579.13	1677.27	1525.4	7460	15445.5	18893.1	3543.67	6573.27	12484.7	14760.9	8224.27	103.133	13696.1	7533.27
PFL2665c_2	PFL2665c	CD36-Associated (DBLd1-CIDRb1)	PfEMP1 - Extracellular	DBLd1	CIDRb1		0	3515.87	3800.87	5300.27	2317.93	16925.9	3573.6	5074.13	2140.07	18645.4	2093.13	3723.67	585.8	4.26667	17129.8	19987.1	14335	5438.93	11169.7	1484.67	1718.53	1702.33	152.667	3709.47	934	371.933	2518.27	5290.4	658.267	3641.13	1238.27	787.4	17073	24224.5	13163.1	5951.67	7833.27	591.667	2417.87	687.267	6738.13	4600.07	967.267
MAL7P150_2	MAL7P150	CD36-Associated (DBLd1-CIDRgX)	PfEMP1 - Extracellular	DBLd1	CIDRg10		731.867	9915.87	2423.87	4037.27	1298.93	10503.9	0	3519.13	0	9014.4	1417.13	0.666667	64.8	630.267	3448.8	2179.13	12883	1999.93	5666.73	4981.67	1662.53	2855.33	0	8155.47	1004	437.933	0	5254.4	446.267	2089.13	0	510.4	5330	3901.47	3043.13	1699.67	6270.27	3705.67	2927.87	2052.27	0	5980.07	0
MAL7P155_2	MAL7P155	CD36-Associated (DBLd1-CIDRgX)	PfEMP1 - Extracellular	DBLd1	CIDRg5		0	4547.87	6880.87	5936.27	0	0	0	28993.1	0	0	8824.13	4258.67	7954.8	0	9015.8	23783.1	2872	8608.93	4914.73	1401.67	2687.53	2857.33	0	3868.47	1055	20891.9	0	29628.4	3634.27	529.133	9943.27	124.4	12790	41709.5	1502.13	5936.67	1954.27	1161.67	6218.87	1072.27	25.1333	1835.07	312.267
PF07_0049_2	PF07_0049	CD36-Associated (DBLd1-CIDRgX)	PfEMP1 - Extracellular	DBLd1	CIDRg7		174.867	3545.87	14266.9	1868.27	0	229.933	36214.6	8143.13	47.0667	11512.4	9578.13	4125.67	5702.8	0	4000.8	4783.13	12928	8896.93	2956.73	2671.67	4623.53	1543.33	645.667	7058.47	23504	2396.93	285.267	6869.4	7373.27	1713.13	3509.27	3525.4	4690	17187.5	6253.13	8521.67	805.267	2534.67	11241.9	612.267	1881.13	6168.07	30825.3
PF08_0107_2	PF08_0107	CD36-Associated (DBLd1-CIDRgX)	PfEMP1 - Extracellular	DBLd1	CIDRg2		0	3851.87	9363.87	2230.27	0	11573.9	3806.6	1709.13	562.067	7179.4	7715.13	6421.67	145.8	0	4798.8	3047.13	7960	5130.93	2722.73	327.667	4648.53	562.333	0	7924.47	0	0	0	8219.4	3545.27	8528.13	0	1162.4	3450	5418.47	3072.13	8247.67	532.267	277.667	5310.87	100.267	0	6236.07	3414.27
PF08_0107e1s2	PF08_0107	CD36-Associated (DBLd1-CIDRgX)	PfEMP1 - Extracellular	DBLd1	CIDRg2	ATSB2	935.867	2299.87	6540.87	2958.27	2587.93	11350.9	4409.6	2884.13	689.067	10369.4	7486.13	5039.67	357.8	1128.27	4167.8	5726.13	8733	4505.93	3732.73	1253.67	3954.53	3050.33	1959.67	10219.5	2637	1138.93	548.267	6523.4	4249.27	6463.13	90.2667	2370.4	5523	8049.47	2421.13	4968.67	3697.27	617.667	5530.87	2264.27	2142.13	8168.07	1878.27
PF10_0001_2	PF10_0001	CD36-Associated (DBLd1-CIDRgX)	PfEMP1 - Extracellular	DBLd1	CIDRg4		216.867	2239.87	7836.87	6985.27	0	0	1470.6	1427.13	0	0	19779.1	6576.67	0	0	11570.8	3310.13	23655	6107.93	4796.73	575.667	2619.53	3462.33	0	4307.47	1393	0	153.267	4305.4	13220.3	6022.13	266.267	601.4	12275	7814.47	5572.13	3519.67	2461.27	641.667	7866.87	2310.27	189.133	4618.07	1861.27
PFD0020c_5	PFD0020c	CD36-Associated (DBLd1-CIDRgX)	PfEMP1 - Extracellular	DBLd1	CIDRg8		0	0	0	0	0	0	0	0	0	0	0	0	0	0	0	0	0	0	0	135.667	0	58.3333	0	1698.47	1578	0	0	0	0	0	0	0	1739	56.4667	0	0	0	86.6667	0	0	0	0	59.2667
PFD0630c_2	PFD0630c	CD36-Associated (DBLd1-CIDRgX)	PfEMP1 - Extracellular	DBLd1	CIDRg2		0	3701.87	9301.87	11246.3	590.933	17720.9	9814.6	4568.13	2093.07	23353.4	32765.1	4423.67	16806.8	7195.27	6968.8	14938.1	23817	12479.9	18106.7	1883.67	6882.53	5383.33	0	17336.5	5764	1721.93	700.267	16227.4	18593.3	7150.13	16816.3	6529.4	7113	23129.5	13305.1	17072.7	12582.3	1308.67	8062.87	4501.27	1612.13	14226.1	10822.3
PFD0995c_2	PFD0995c	CD36-Associated (DBLd1-CIDRgX)	PfEMP1 - Extracellular	DBLd1	CIDRg6		1150.87	3251.87	14450.9	5997.27	1325.93	17593.9	16067.6	4204.13	1880.07	10997.4	5624.13	6496.67	419.8	3060.27	7956.8	4022.13	10691	6642.93	6065.73	1072.67	7763.53	3861.33	0	15756.5	5236	1454.93	1522.27	29785.4	3058.27	7298.13	502.267	6594.4	9891	9362.47	3430.13	6819.67	5492.27	831.667	10058.9	2732.27	923.133	10230.1	13283.3
PFD0995ce1s2	PFD0995c	CD36-Associated (DBLd1-CIDRgX)	PfEMP1 - Extracellular	DBLd1	CIDRg6	ATSB11	0	803.867	4241.87	844.267	1851.93	494.933	3842.6	1438.13	937.067	249.4	1443.13	1103.67	0	421.267	1955.8	2451.13	4577	1864.93	2224.73	698.667	2114.53	400.333	547.667	4225.47	2540	458.933	469.267	15299.4	595.267	3072.13	106.267	1776.4	3886	3496.47	1099.13	0	3787.27	305.667	2196.87	938.267	0	0	2538.27
PFD1005c_2	PFD1005c	CD36-Associated (DBLd1-CIDRgX)	PfEMP1 - Extracellular	DBLd1	CIDRg11		1479.87	3244.87	5585.87	12127.3	671.933	11246.9	6466.6	2591.13	83.0667	2075.4	33699.1	5413.67	876.8	228.267	9485.8	11009.1	22172	6256.93	9248.73	1738.67	7126.53	6029.33	0	5474.47	3399	64.9333	245.267	6440.4	28181.3	5570.13	724.267	2324.4	9709	18896.5	9562.13	9049.67	9790.27	1423.67	6706.87	3950.27	539.133	4868.07	12649.3
PFI0005w_2	PFI0005w	CD36-Associated (DBLd1-CIDRgX)	PfEMP1 - Extracellular	DBLd1	CIDRg12		0	1353.87	2876.87	7884.27	0	1825.93	0	6280.13	0	3830.4	5142.13	1400.67	0	0	5868.8	1396.13	3730	5158.93	15450.7	907.667	491.533	2793.33	0	13338.5	1006	2429.93	0	7112.4	2571.27	0	225.267	1995.4	9947	4307.47	5465.13	5179.67	5728.27	560.667	3535.87	3630.27	0	6867.07	659.267
PFL0935c_2	PFL0935c	CD36-Associated (DBLd1-CIDRgX)	PfEMP1 - Extracellular	DBLd1	CIDRg12		0	1106.87	0	1645.27	0	6326.93	977.6	0	0	1566.4	12852.1	0	751.8	0	605.8	3808.13	2353	1314.93	799.733	608.667	0	1288.33	0	2767.47	0	0	0	4372.4	8657.27	0	0	0	1009	5657.47	554.133	1526.67	1545.27	140.667	0	599.267	0	1349.07	231.267
PF07_0048_2	PF07_0048	CD36-Associated (DBLd1-DBLbX)	PfEMP1 - Extracellular	DBLd1	CIDRb6		0	2681.87	6819.87	5086.27	0	999.933	2270.6	865.133	0	0	3309.13	2328.67	248.8	1409.27	1150.8	4285.13	3720	6347.93	3309.73	1374.67	1444.53	3066.33	39.6667	8431.47	2044	232.933	0	6742.4	85.2667	411.133	198.267	1777.4	1731	6373.47	1466.13	6041.67	1386.27	1384.67	8751.87	1440.27	13.1333	1474.07	2202.27
PF13_0364_2	PF13_0364	CD36-Associated (DBLd1-DBLbX)	PfEMP1 - Extracellular	DBLd1	CIDRb6		508.867	3454.87	14877.9	4537.27	1438.93	17646.9	4728.6	2930.13	26.0667	9323.4	9094.13	4346.67	687.8	1097.27	7427.8	8941.13	10290	4889.93	4252.73	1582.67	6413.53	3953.33	0	12589.5	2422	473.933	0	5585.4	3440.27	4268.13	354.267	1312.4	4233	11623.5	3699.13	4679.67	3469.27	600.667	8421.87	3785.27	601.133	9578.07	4296.27
PFC1120c_2	PFC1120c	CD36-Associated (DBLd1-DBLbX)	PfEMP1 - Extracellular	DBLd1	CIDRb7		327.867	786.867	1114.87	6024.27	533.933	7496.93	681.6	3181.13	0	24117.4	7326.13	1300.67	5158.8	0	4202.8	2573.13	9815	752.933	3316.73	584.667	409.533	3698.33	0	5413.47	794	234.933	0	7301.4	5687.27	2631.13	4165.27	73.4	6038	4077.47	6514.13	1501.67	3229.27	0	0	2771.27	0	7692.07	857.267
PFD1235w_5	PFD1235w	CD36-Associated (DBLd1-DBLbX)	PfEMP1 - Extracellular	DBLd1	CIDRb5		0	1251.87	8324.87	5155.27	488.933	3805.93	2766.6	1273.13	378.067	5593.4	7306.13	1285.67	1473.8	1741.27	4483.8	2067.13	6827	5969.93	4169.73	448.667	2319.53	1684.33	0	3872.47	545	0	95.2667	22361.4	4945.27	1648.13	631.267	1968.4	5381	3414.47	1267.13	3837.67	4557.27	0	2040.87	1324.27	1278.13	0	2171.27
MAL6P11_1	MAL6P11	CD36-Binding (DBLa0.X-CIDRa2-6)	PfEMP1 - Extracellular	DBLa0.8	CIDRa4		1589.87	14900.9	25279.9	4260.27	12988.9	8031.93	9095.6	8660.13	2111.07	6934.4	10628.1	5148.67	1359.8	4772.27	7036.8	9933.13	32133	11396.9	5423.73	4286.67	24013.5	2562.33	4669.67	16412.5	3422	4413.93	1187.27	41122.4	7858.27	5139.13	148.267	3826.4	7154	10931.5	23299.1	8152.67	4065.27	3283.67	29297.9	3262.27	2132.13	3810.07	8796.27
MAL6P1252_1	MAL6P1252	CD36-Binding (DBLa0.X-CIDRa2-6)	PfEMP1 - Extracellular	DBLa0.21	CIDRa2.1		1397.87	8733.87	10422.9	11895.3	2229.93	22219.9	13561.6	3568.13	763.067	16172.4	17919.1	7010.67	17513.8	4856.27	6554.8	4851.13	9689	13558.9	6025.73	1768.67	7137.53	8137.33	0	16316.5	2943	2010.93	356.267	31307.4	15527.3	6612.13	9654.27	10365.4	1990	5243.47	4875.13	12618.7	1371.27	2948.67	10919.9	8449.27	5746.13	17492.1	19178.3
MAL6P14_1	MAL6P14	CD36-Binding (DBLa0.X-CIDRa2-6)	PfEMP1 - Extracellular	DBLa0.6	CIDRa3.2		2454.87	31027.9	5865.87	2970.27	3068.93	7166.93	5086.6	11584.1	317.067	13673.4	20880.1	4537.67	1569.8	1401.27	698.8	6006.13	18166	3339.93	7718.73	14576.7	4169.53	3108.33	817.667	4076.47	805	3231.93	397.267	3879.4	16950.3	4806.13	102.267	1791.4	1064	5586.47	4128.13	4927.67	4064.27	12518.7	6112.87	2157.27	1923.13	8082.07	3020.27
MAL7P1212_1	MAL7P1212	CD36-Binding (DBLa0.X-CIDRa2-6)	PfEMP1 - Extracellular	DBLa0.17	CIDRa3.1		2363.87	9908.87	10757.9	9577.27	3513.93	16089.9	7657.6	17372.1	2471.07	15923.4	6110.13	7865.67	2831.8	7905.27	5830.8	15807.1	42413	8758.93	9538.73	2626.67	7203.53	3865.33	0	7349.47	1503	9649.93	536.267	8432.4	5088.27	5953.13	873.267	10250.4	5135	25173.5	33317.1	11105.7	3608.27	2207.67	9303.87	4548.27	12231.1	8457.07	5943.27
MAL7P150_1	MAL7P150	CD36-Binding (DBLa0.X-CIDRa2-6)	PfEMP1 - Extracellular	DBLa0.1	CIDRa3.1		1612.87	257.867	0	17.2667	2128.93	1906.93	1407.6	489.133	121.067	872.4	0	1061.67	0	0	94.8	173.133	187	0	294.733	776.667	118.533	881.333	887.667	2129.47	2298	165.933	355.267	1328.4	29.2667	1668.13	20.2667	333.4	2039	832.467	0	0	2023.27	0	0	431.267	747.133	2393.07	509.267
MAL7P155_1	MAL7P155	CD36-Binding (DBLa0.X-CIDRa2-6)	PfEMP1 - Extracellular	DBLa0.9	CIDRa2.4		1159.87	8926.87	7530.87	10268.3	2331.93	1348.93	6635.6	5319.13	466.067	1350.4	8322.13	2396.67	1869.8	3326.27	2716.8	12779.1	9039	8662.93	4498.73	3768.67	2797.53	6265.33	1734.67	9206.47	3238	2062.93	352.267	33302.4	6618.27	4895.13	1086.27	3605.4	3099	19999.5	2865.13	8687.67	4109.27	3024.67	4919.87	6988.27	3075.13	0	5754.27
PF07_0048e1s1	PF07_0048	CD36-Binding (DBLa0.X-CIDRa2-6)	PfEMP1 - Extracellular	DBLa0.1	CIDRa3.2		553.867	23961.9	1755.87	2339.27	471.933	689.933	701.6	1268.13	424.067	1761.4	9322.13	862.667	0	0	391.8	2267.13	1861	0	496.733	12386.7	621.533	973.333	383.667	1193.47	1040	578.933	0	2660.4	4912.27	1511.13	99.2667	929.4	753	6068.47	1141.13	103.667	1072.27	8750.67	266.867	1493.27	874.133	713.067	1523.27
PF07_0049_1	PF07_0049	CD36-Binding (DBLa0.X-CIDRa2-6)	PfEMP1 - Extracellular	DBLa0.17	CIDRa3.1		9562.87	17292.9	18458.9	34910.3	4539.93	12802.9	13269.6	19665.1	962.067	9208.4	38221.1	1885.67	1184.8	3018.27	6933.8	30004.1	16032	9300.93	4616.73	8396.67	11255.5	13579.3	2296.67	13016.5	8617	9183.93	957.267	10702.4	29258.3	4912.13	1122.27	3002.4	11829	40057.5	6688.13	5959.67	5536.27	14822.7	10180.9	11272.3	6375.13	5257.07	10488.3
PF07_0050_1	PF07_0050	CD36-Binding (DBLa0.X-CIDRa2-6)	PfEMP1 - Extracellular	DBLa0.18	CIDRa6		2049.87	5885.87	3837.87	4291.27	196.933	11453.9	2774.6	6282.13	917.067	13595.4	6855.13	2085.67	1799.8	3304.27	894.8	6008.13	5187	4275.93	2153.73	1358.67	2462.53	2191.33	0	6172.47	98	2837.93	155.267	18422.4	3989.27	3375.13	1253.27	5937.4	202	11283.5	1843.13	5782.67	22.2667	1896.67	2264.87	1639.27	408.133	6323.07	3687.27
PF07_0051_1	PF07_0051	CD36-Binding (DBLa0.X-CIDRa2-6)	PfEMP1 - Extracellular	DBLa0.1	CIDRa3.1		0	10059.9	5559.87	19278.3	2600.93	3314.93	9452.6	3959.13	827.067	1402.4	20802.1	15784.7	4074.8	26557.3	1440.8	20324.1	51902	9906.93	12953.7	5085.67	4035.53	9822.33	2067.67	14062.5	4209	2210.93	1181.27	5323.4	15614.3	28587.1	2761.27	28141.4	1686	23197.5	47500.1	3645.67	18517.3	3359.67	5696.87	9760.27	1611.13	0	6450.27
PF07_0139_1	PF07_0139	CD36-Binding (DBLa0.X-CIDRa2-6)	PfEMP1 - Extracellular	DBLa0.16	CIDRa3.4		4540.87	59519.9	27197.9	21311.3	8569.93	18411.9	12559.6	19057.1	2057.07	23339.4	47619.1	3465.67	1756.8	3173.27	3793.8	12478.1	26211	8244.93	7154.73	40078.7	16109.5	15444.3	258.667	6171.47	4450	8251.93	839.267	4866.4	35901.3	4011.13	253.267	6732.4	2599	21290.5	14369.1	10506.7	3907.27	40770.7	19104.9	15876.3	4944.13	11734.1	11514.3
PF08_0103_1	PF08_0103	CD36-Binding (DBLa0.X-CIDRa2-6)	PfEMP1 - Extracellular	DBLa0.12	CIDRa2.2		2611.87	7073.87	18822.9	13620.3	3135.93	27302.9	7464.6	10032.1	37370.1	27041.4	27226.1	41788.7	14753.8	16608.3	3953.8	17877.1	13050	42270.9	6039.73	3619.67	14466.5	9495.33	1435.67	24026.5	3550	3279.93	30021.3	37483.4	22245.3	45508.1	13621.3	22796.4	6880	25234.5	3076.13	41965.7	6489.27	3788.67	16577.9	8911.27	5049.13	20296.1	5201.27
PF08_0106_1	PF08_0106	CD36-Binding (DBLa0.X-CIDRa2-6)	PfEMP1 - Extracellular	DBLa0.2	CIDRa3.1		0	8659.87	6913.87	4776.27	6980.93	593.933	5378.6	6089.13	817.067	1612.4	8611.13	1482.67	1359.8	950.267	173.8	643.133	19509	1591.93	2757.73	5205.67	2016.53	2790.33	5063.67	7909.47	3221	1734.93	514.267	8819.4	5098.27	1655.13	919.267	580.4	1694	2224.47	15283.1	1181.67	3441.27	3722.67	2575.87	3067.27	2714.13	6938.07	3840.27
PF08_0107e1s1	PF08_0107	CD36-Binding (DBLa0.X-CIDRa2-6)	PfEMP1 - Extracellular	DBLa0.15	CIDRa3.2	DBLd1	0	989.867	6.86667	6864.27	1329.93	843.933	426.6	4553.13	286.067	426.4	0	0	0	0	1412.8	755.133	26	22.9333	1566.73	718.667	59.5333	3884.33	1098.67	4380.47	649	3137.93	332.267	5736.4	400.267	1195.13	215.267	0	1974	1932.47	248.133	0	1389.27	141.667	676.867	4352.27	0	0	1021.27
PF08_0142_1	PF08_0142	CD36-Binding (DBLa0.X-CIDRa2-6)	PfEMP1 - Extracellular	DBLa0.9	CIDRa2.11		1447.87	49358.9	16134.9	27808.3	5217.93	13027.9	26556.6	23582.1	7663.07	18185.4	43936.1	10090.7	10553.8	8460.27	2018.8	14083.1	24289	36172.9	35120.7	27444.7	7013.53	17173.3	3855.67	38941.5	12768	12389.9	4430.27	45703.4	37722.3	9127.13	8095.27	10227.4	3167	25032.5	12859.1	25865.7	40589.3	22424.7	11408.9	21183.3	6988.13	10213.1	19214.3
PF10_0406_1	PF10_0406	CD36-Binding (DBLa0.X-CIDRa2-6)	PfEMP1 - Extracellular	DBLa0.9	CIDRa2.7		14.8667	28520.9	28441.9	14086.3	3019.93	33936.9	20267.6	18585.1	1878.07	24664.4	25524.1	10649.7	17805.8	9478.27	6136.8	14617.1	25692	20521.9	8321.73	18253.7	22817.5	9236.33	0	31192.5	10184	8661.93	1614.27	33493.4	16257.3	12817.1	24496.3	11900.4	7866	27079.5	17985.1	27197.7	8747.27	19549.7	24250.9	7051.27	5614.13	23488.1	14656.3
PF11_0007_1	PF11_0007	CD36-Binding (DBLa0.X-CIDRa2-6)	PfEMP1 - Extracellular	DBLa0.15	CIDRa3.2		2597.87	1732.87	2507.87	2187.27	1062.93	2253.93	3246.6	1118.13	12.0667	1600.4	2151.13	1260.67	0	0	371.8	2686.13	1303	850.933	1580.73	308.667	1014.53	1803.33	0	923.467	1130	742.933	0	9295.4	2435.27	1723.13	9.26667	829.4	206	5992.47	510.133	2282.67	1260.27	297.667	1321.87	1654.27	0	377.067	1966.27
PF13_0001_1	PF13_0001	CD36-Binding (DBLa0.X-CIDRa2-6)	PfEMP1 - Extracellular	DBLa0.11	CIDRa2.4		2460.87	16245.9	14970.9	26576.3	0	5828.93	14073.6	11759.1	2653.07	4241.4	9089.13	14100.7	5241.8	13309.3	11476.8	17532.1	20266	32149.9	14059.7	4933.67	8458.53	24352.3	2001.67	29368.5	3924	7272.93	1887.27	18024.4	8050.27	9888.13	1912.27	21613.4	9824	17181.5	21286.1	36213.7	6257.27	7941.67	14228.9	22032.3	11790.1	35033.1	23431.3
PF13_0364_1	PF13_0364	CD36-Binding (DBLa0.X-CIDRa2-6)	PfEMP1 - Extracellular	DBLa0.16	CIDRa3.4		1206.87	27026.9	17397.9	8720.27	1394.93	12632.9	5920.6	5981.13	879.067	9432.4	6989.13	5394.67	2250.8	3494.27	6734.8	12391.1	11254	14152.9	4183.73	14012.7	15277.5	4089.33	0	10679.5	643	1554.93	724.267	7271.4	3930.27	5901.13	867.267	4750.4	5198	21977.5	5752.13	20999.7	1399.27	11346.7	13873.9	3278.27	4207.13	7607.07	3832.27
PFA0005w_1	PFA0005w	CD36-Binding (DBLa0.X-CIDRa2-6)	PfEMP1 - Extracellular	DBLa0.11	CIDRa2.8		907.867	14586.9	1803.87	16083.3	3240.93	18563.9	6285.6	4838.13	0	16609.4	27648.1	1434.67	6081.8	6983.27	0	22200.1	11940	6643.93	5887.73	5999.67	1963.53	13440.3	240.667	14149.5	2485	547.933	0	22433.4	24443.3	2866.13	4485.27	8122.4	265	25747.5	4694.13	10952.7	3107.27	5787.67	2825.87	9743.27	3289.13	13770.1	4533.27
PFA0765c_1	PFA0765c	CD36-Binding (DBLa0.X-CIDRa2-6)	PfEMP1 - Extracellular	DBLa0.5	CIDRa2.8		287.867	12522.9	17920.9	33549.3	3142.93	19424.9	12886.6	3542.13	639.067	17353.4	37089.1	7679.67	12473.8	5972.27	2679.8	35440.1	21693	13555.9	4778.73	6833.67	10751.5	14441.3	0	18098.5	10414	519.933	192.267	40093.4	30556.3	9187.13	12745.3	8600.4	7361	44424.5	7419.13	13422.7	7862.27	6605.67	8625.87	11309.3	2335.13	12731.1	11441.3
PFB0010w_1	PFB0010w	CD36-Binding (DBLa0.X-CIDRa2-6)	PfEMP1 - Extracellular	DBLa0.7	CIDRa2.2		28.8667	1248.87	1710.87	2867.27	13.9333	9149.93	4275.6	2070.13	0	5561.4	16952.1	0	2200.8	691.267	3017.8	3333.13	5592	5957.93	1902.73	0	916.533	665.333	0	3965.47	0	0	423.267	17510.4	13409.3	0	497.267	925.4	3141	2786.47	1154.13	8790.67	1490.27	0	774.867	0	0	6253.07	3716.27
PFB1055c_1	PFB1055c	CD36-Binding (DBLa0.X-CIDRa2-6)	PfEMP1 - Extracellular	DBLa0.16	CIDRa3.4		0	22592.9	24671.9	4610.27	0	1113.93	9423.6	7054.13	1499.07	1259.4	12488.1	39972.7	1969.8	2660.27	1014.8	17900.1	12722	25982.9	3015.73	5236.67	18241.5	0	907.667	6150.47	0	2660.93	466.267	20581.4	2846.27	26557.1	0	6206.4	4946	25336.5	4498.13	16284.7	5597.27	4128.67	15979.9	655.267	5045.13	0	6588.27
PFC0005w_1	PFC0005w	CD36-Binding (DBLa0.X-CIDRa2-6)	PfEMP1 - Extracellular	DBLa0.9	CIDRa2.4		0	0	58.8667	0	0	0	0	284.133	0	0	0	0	0	0	0	0	0	0	0	127.667	0	700.333	0	838.467	686	0	0	0	0	0	66.2667	0	2	512.467	60.1333	0	0	0	0	0	0	38.0667	259.267
PFC1120c_1	PFC1120c	CD36-Binding (DBLa0.X-CIDRa2-6)	PfEMP1 - Extracellular	DBLa0.9	CIDRa2.1		3317.87	42026.9	35365.9	33927.3	7159.93	50811.9	33098.6	46953.1	8879.07	41846.4	44507.1	28994.7	39533.8	25857.3	16070.8	32150.1	46404	38473.9	21584.7	32094.7	19800.5	25337.3	0	43764.5	15050	25705.9	5592.27	39132.4	47427.3	26695.1	45375.3	28559.4	19527	43636.5	30490.1	45652.7	19891.3	35877.7	20718.9	26123.3	57582.1	38769.1	41001.3
PFD0615c_1	PFD0615c	CD36-Binding (DBLa0.X-CIDRa2-6)	PfEMP1 - Extracellular	DBLa0.17	CIDRa3.1		1377.87	7762.87	1930.87	4431.27	8655.93	6188.93	4008.6	4266.13	1497.07	7124.4	5177.13	1687.67	4788.8	2206.27	932.8	4025.13	5216	1587.93	3164.73	3268.67	1714.53	3847.33	3899.67	4683.47	1934	1091.93	1564.27	3506.4	3256.27	1856.13	2292.27	2284.4	1392	6584.47	1579.13	1666.67	3225.27	3095.67	2107.87	3350.27	3297.13	6154.07	3390.27
PFD0625c_1	PFD0625c	CD36-Binding (DBLa0.X-CIDRa2-6)	PfEMP1 - Extracellular	DBLa0.1	CIDRa3.2		387.867	35367.9	11312.9	12056.3	2172.93	644.933	9106.6	6442.13	4942.07	1954.4	18287.1	4704.67	104.8	4729.27	1492.8	4800.13	14847	10455.9	7781.73	22509.7	6156.53	5277.33	1455.67	4151.47	4125	2690.93	3185.27	17347.4	11587.3	4450.13	60.2667	4791.4	1489	6373.47	6915.13	6858.67	7758.27	16019.7	7069.87	6559.27	440.133	0	7403.27
PFD0630c_1	PFD0630c	CD36-Binding (DBLa0.X-CIDRa2-6)	PfEMP1 - Extracellular	DBLa0.1	CIDRa3.1		0	9756.87	6415.87	1213.27	479.933	679.933	6885.6	1794.13	0	451.4	4388.13	1080.67	0	2645.27	1596.8	3186.13	8210	3794.93	3716.73	5649.67	2716.53	879.333	674.667	5514.47	4463	703.933	5.26667	8824.4	3861.27	1375.13	164.267	2763.4	3306	4311.47	3110.13	687.667	4159.27	6758.67	2565.87	1448.27	305.133	0	4928.27
PFD0635c_1	PFD0635c	CD36-Binding (DBLa0.X-CIDRa2-6)	PfEMP1 - Extracellular	DBLa0.1	CIDRa3.1		255.867	5126.87	2321.87	659.267	954.933	3971.93	3996.6	599.133	0	1925.4	2752.13	0	0	601.267	481.8	2414.13	5444	1511.93	1665.73	3221.67	1432.53	1121.33	0	2593.47	1527	0	0	3434.4	1614.27	163.133	0	387.4	1998	2346.47	1025.13	3306.67	2167.27	3829.67	1520.87	273.267	0	2539.07	2000.27
PFD0995c_1	PFD0995c	CD36-Binding (DBLa0.X-CIDRa2-6)	PfEMP1 - Extracellular	DBLa0.1	CIDRa3.2		0	39557.9	3452.87	11571.3	396.933	1241.93	4045.6	2437.13	2222.07	178.4	19822.1	832.667	157.8	1486.27	0	5507.13	5436	6287.93	1525.73	21820.7	2527.53	7465.33	146.667	7812.47	2444	1291.93	881.267	9097.4	15002.3	2706.13	0	2391.4	716	10828.5	1633.13	5150.67	5718.27	16606.7	2512.87	6569.27	1513.13	0	2236.27
PFD0995ce1s1	PFD0995c	CD36-Binding (DBLa0.X-CIDRa2-6)	PfEMP1 - Extracellular	DBLa0.1	CIDRa3.2		0	41924.9	4102.87	12653.3	692.933	8132.93	13154.6	4299.13	6222.07	1389.4	33526.1	3556.67	69.8	3845.27	510.8	11636.1	9498	16102.9	5107.73	32059.7	1843.53	5381.33	936.667	11781.5	10021	2158.93	3161.27	6037.4	29788.3	5725.13	662.267	3228.4	1076	18086.5	3280.13	10529.7	6799.27	24758.7	1995.87	5421.27	3769.13	535.067	10306.3
PFD1005c_1	PFD1005c	CD36-Binding (DBLa0.X-CIDRa2-6)	PfEMP1 - Extracellular	DBLa0.8	CIDRa4		1239.87	5265.87	7183.87	2786.27	3629.93	467.933	7753.6	9308.13	4788.07	1681.4	4960.13	43005.7	580.8	12917.3	2292.8	11181.1	41083	26400.9	9364.73	1202.67	4111.53	2969.33	3408.67	4916.47	2997	5128.93	3098.27	54680.4	3684.27	35112.1	203.267	17238.4	3085	17393.5	37591.1	20644.7	6095.27	738.667	5713.87	3142.27	3053.13	2339.07	14191.3
PFD1015c_1	PFD1015c	CD36-Binding (DBLa0.X-CIDRa2-6)	PfEMP1 - Extracellular	DBLa0.24	CIDRa3.4		1138.87	28585.9	14031.9	11512.3	4327.93	1969.93	10555.6	11414.1	764.067	3520.4	6163.13	4758.67	5681.8	8686.27	13994.8	15902.1	23235	9006.93	10632.7	14391.7	7157.53	8025.33	2435.67	11554.5	5508	5112.93	780.267	13408.4	3439.27	5461.13	4163.27	7881.4	13537	24694.5	16683.1	6183.67	7567.27	9794.67	7653.87	7606.27	7250.13	6921.07	7441.27
PFD1245c_1	PFD1245c	CD36-Binding (DBLa0.X-CIDRa2-6)	PfEMP1 - Extracellular	DBLa0.14	CIDRa4		0	14107.9	9929.87	10754.3	0	1141.93	9431.6	3532.13	1316.07	1660.4	7054.13	4056.67	2698.8	752.267	5051.8	13772.1	11139	4554.93	11721.7	5171.67	4999.53	5047.33	865.667	13445.5	7242	2694.93	996.267	2112.4	2332.27	1822.13	3329.27	4297.4	10148	28024.5	7375.13	4525.67	7961.27	5224.67	8961.87	3989.27	3470.13	10758.1	11755.3
PFL0005w_1	PFL0005w	CD36-Binding (DBLa0.X-CIDRa2-6)	PfEMP1 - Extracellular	DBLa0.9	CIDRa2.2		1532.87	3196.87	8459.87	13200.3	4571.93	7583.93	7282.6	13389.1	945.067	0	21520.1	3886.67	1837.8	4287.27	2807.8	10054.1	14787	7718.93	10183.7	1339.67	6354.53	8998.33	1316.67	6248.47	3606	6539.93	734.267	26515.4	15171.3	1538.13	1187.27	4655.4	4553	20104.5	6356.13	7241.67	4697.27	1099.67	10429.9	5911.27	4998.13	9516.07	5081.27
PFL0020w_1	PFL0020w	CD36-Binding (DBLa0.X-CIDRa2-6)	PfEMP1 - Extracellular	DBLa0.18	CIDRa5		759.867	14802.9	34431.9	3868.27	0	0	5705.6	6942.13	6460.07	0	7954.13	5008.67	4652.8	14382.3	4628.8	23084.1	31786	10187.9	7500.73	6742.67	18228.5	2609.33	264.667	2986.47	1099	2845.93	4481.27	1215.4	6424.27	3720.13	1396.27	14851.4	2472	40092.5	22619.1	9677.67	97.2667	10087.7	35255.9	1728.27	3868.13	11517.1	8238.27
PFL0935c_1	PFL0935c	CD36-Binding (DBLa0.X-CIDRa2-6)	PfEMP1 - Extracellular	DBLa0.16	CIDRa3.4		39.8667	37156.9	16952.9	6183.27	2159.93	15841.9	19560.6	16828.1	429.067	12240.4	22227.1	6145.67	1647.8	4493.27	6629.8	10026.1	45445	12541.9	13521.7	35921.7	6650.53	3573.33	0	13822.5	9992	3424.93	0	14498.4	12389.3	4856.13	868.267	4397.4	20118	18548.5	30949.1	11309.7	10733.3	27215.7	11607.9	3060.27	1952.13	10493.1	15094.3
PFL1950w_1	PFL1950w	CD36-Binding (DBLa0.X-CIDRa2-6)	PfEMP1 - Extracellular	DBLa0.7	CIDRa4		2075.87	2898.87	23154.9	2705.27	0	22292.9	3125.6	10467.1	7304.07	1128.4	18735.1	3626.67	5911.8	2291.27	27766.8	14192.1	5689	3420.93	6917.73	0	23081.5	2561.33	347.667	32499.5	0	5189.93	5036.27	21323.4	10274.3	207.133	1434.27	4126.4	29927	20185.5	2976.13	4281.67	152.267	228.667	27919.9	1771.27	1329.13	27271.1	3613.27
PFL1955w_1	PFL1955w	CD36-Binding (DBLa0.X-CIDRa2-6)	PfEMP1 - Extracellular	DBLa0.16	CIDRa3.4		0	12314.9	2593.87	1267.27	0	0	2003.6	3982.13	0	519.4	1177.13	1064.67	178.8	0	69.8	1189.13	6292	3657.93	2174.73	6910.67	0	1294.33	0	3464.47	1773	1574.93	0	5698.4	690.267	977.133	474.267	484.4	1542	4164.47	2018.13	1859.67	2706.27	6099.67	2653.87	497.267	1828.13	7918.07	1756.27
PFL1960w_1	PFL1960w	CD36-Binding (DBLa0.X-CIDRa2-6)	PfEMP1 - Extracellular	DBLa0.20	CIDRa3.1		2428.87	4426.87	1852.87	1998.27	2774.93	34341.9	3431.6	4427.13	265.067	21772.4	2853.13	1204.67	1803.8	1602.27	1998.8	16162.1	12701	3476.93	11711.7	2193.67	1797.53	3568.33	729.667	17111.5	1604	0	491.267	8739.4	1591.27	4712.13	428.267	4752.4	4943	17858.5	5796.13	4995.67	8216.27	1500.67	3925.87	2431.27	1413.13	14745.1	1800.27
PFL2665c_1	PFL2665c	CD36-Binding (DBLa0.X-CIDRa2-6)	PfEMP1 - Extracellular	DBLa0.19	CIDRa2.3		1499.87	20994.9	16007.9	14101.3	1817.93	26378.9	14854.6	10431.1	4300.07	18978.4	17746.1	11619.7	14552.8	8567.27	4513.8	9412.13	15348	16857.9	6263.73	14651.7	6166.53	7852.33	537.667	20850.5	5660	3530.93	2727.27	20328.4	11366.3	11192.1	16320.3	11822.4	6353	18345.5	12087.1	20535.7	8443.27	12421.7	6732.87	6992.27	2386.13	16745.1	10580.3
MAL6P1.252	MAL6P1.252	DBLalpha tag	DBLalpha tag Group C				1896.87	376.867	53.8667	1516.27	1901.93	5265.93	1630.6	1308.13	376.067	5085.4	874.133	764.667	286.8	507.267	1228.8	721.133	6159	2091.93	1593.73	580.667	1288.53	2667.33	2236.67	2023.47	978	782.933	301.267	4739.4	519.267	2339.13	81.2667	1386.4	2237	1290.47	1936.13	995.667	1768.27	0	3312.87	1389.27	1426.13	4616.07	1808.27
MAL6P1.4	MAL6P1.4	DBLalpha tag	DBLalpha tag Group B/A				0	0	0	2212.27	0	0	0	0	0	0	3000.13	2259.67	0	0	0	1112.13	5813	638.933	0	0	0	0	0	0	0	0	0	0	1267.27	0	0	0	0	0	5296.13	337.667	0	0	0	710.267	0	0	0
PF11_0008	PF11_0008	DBLalpha tag	DBLalpha tag Group A				1953.87	0	0	46.2667	0	0	845.6	1182.13	34.0667	0	413.133	2334.67	0	0	1580.8	0	2750	525.933	1849.73	0	0	1133.33	415.667	3455.47	698	716.933	143.267	0	0	684.133	0	1176.4	1181	1020.47	1160.13	563.667	0	0	616.867	920.267	853.133	6066.07	1938.27
PF11_0521	PF11_0521	DBLalpha tag	PfEMP1 - Intracellular				0	0	0	0	0	31.9333	0	0	0	0	826.133	0	0	0	0	0	0	0	0	0	0	0	0	0	0	0	0	0	0	0	0	0	0	0	505.133	0	0	0	0	0	0	0	0
PF13_0003	PF13_0003	DBLalpha tag	DBLalpha tag Group A				0	0	0	4811.27	0	1034.93	0	0	0	1392.4	4447.13	2661.67	3773.8	0	0	1194.13	742	903.933	1224.73	0	2842.53	2297.33	0	333.467	0	0	0	0	1811.27	1430.13	1591.27	351.4	0	0	740.133	932.667	0	0	2108.87	575.267	0	0	0
PFA0015c	PFA0015c	DBLalpha tag	DBLalpha tag Group A				0	306.867	291.867	155.267	1689.93	0	121.6	396.133	235.067	0	0	1396.67	0	0	0	0	3157	974.933	1504.73	498.667	0	933.333	930.667	1447.47	1461	332.933	420.267	3099.4	0	2320.13	0	421.4	90	492.467	761.133	0	1406.27	26.6667	548.867	1095.27	755.133	0	1041.27
MAL6P1316_1	MAL6P1316	EPCR/ICAM-1	PfEMP1 - Extracellular	DBLa2	CIDRa1.8		515.867	6573.87	13099.9	12618.3	42.9333	1829.93	3234.6	21465.1	0	4562.4	19198.1	10928.7	6226.8	3061.27	736.8	18638.1	10039	11957.9	12156.7	3026.67	11778.5	8042.33	986.667	13391.5	571	11603.9	293.267	13051.4	16864.3	7905.13	2706.27	4826.4	2297	29572.5	6101.13	11425.7	7165.27	1581.67	16671.9	6228.27	33102.1	20385.1	4368.27
MAL6P1316_2	MAL6P1316	EPCR/ICAM-1	PfEMP1 - Extracellular	DBLb12	DBLg4		0	6724.87	8471.87	7071.27	286.933	9396.93	1397.6	2488.13	202.067	2527.4	1144.13	1740.67	2884.8	2213.27	3069.8	4376.13	6587	5752.93	2293.73	4463.67	2807.53	4655.33	0	8413.47	1207	779.933	0	14506.4	1499.27	3257.13	2560.27	4382.4	4674	9402.47	2108.13	6429.67	2570.27	4213.67	5085.87	4422.27	0	5135.07	1880.27
MAL6P14_2	MAL6P14	EPCR/ICAM-1	PfEMP1 - Extracellular	DBLb5	DBLg13		0	8466.87	21596.9	7668.27	0	9540.93	5334.6	16990.1	509.067	3474.4	6342.13	11942.7	1772.8	13881.3	4106.8	1810.13	11587	7124.93	5011.73	3801.67	10526.5	5104.33	858.667	17457.5	1560	9071.93	386.267	12816.4	6578.27	9325.13	1858.27	13520.4	3666	3577.47	4432.13	5757.67	4351.27	3823.67	17111.9	3946.27	0	5174.07	2987.27
PF07_0050_2	PF07_0050	EPCR/ICAM-1	PfEMP1 - Extracellular	DBLb6	DBLg9		5425.87	53360.9	33488.9	38583.3	3272.93	35661.9	24216.6	24878.1	3319.07	19293.4	26659.1	17593.7	11620.8	39762.3	37165.8	18127.1	29502	25226.9	40736.7	48657.7	26777.5	20889.3	1116.67	28108.5	14187	10120.9	3206.27	42422.4	14637.3	12305.1	7665.27	43045.4	40173	30544.5	17232.1	34897.7	40161.3	45633.7	31153.9	16403.3	5443.13	29525.1	15614.3
PF08_0140_1	PF08_0140	EPCR/ICAM-1	PfEMP1 - Extracellular	DBLa2	CIDRa1.6		3667.87	18491.9	8704.87	6096.27	10220.9	18914.9	10520.6	6243.13	1491.07	16175.4	14756.1	7260.67	4475.8	6804.27	5097.8	13191.1	13485	6077.93	12456.7	7558.67	6519.53	4973.33	4030.67	14270.5	4736	2217.93	1367.27	13263.4	11318.3	11820.1	1778.27	8735.4	7456	17859.5	3009.13	6994.67	7737.27	6832.67	8505.87	4141.27	13956.1	25220.1	6655.27
PF08_0140_2	PF08_0140	EPCR/ICAM-1	PfEMP1 - Extracellular	DBLb12	DBLg4		0	28297.9	25406.9	38348.3	4054.93	12237.9	11079.6	19616.1	3586.07	19193.4	31652.1	38848.7	12258.8	19936.3	5962.8	15787.1	35303	20788.9	22726.7	21907.7	14889.5	19222.3	2402.67	24636.5	8674	7701.93	2590.27	41141.4	27398.3	33249.1	10904.3	21364.4	10988	27729.5	21504.1	12347.7	26104.3	18819.7	14755.9	18984.3	5008.13	6532.07	8082.27
PF08_0140DC82ndail	PF08_0140	EPCR/ICAM-1	PfEMP1 - Extracellular	CIDRa1.6	DBLb12	DBLg4	1039.87	27326.9	27389.9	29298.3	615.933	7708.93	11413.6	13762.1	11871.1	0	27979.1	38483.7	10800.8	16550.3	8067.8	8745.13	39102	22170.9	15912.7	15964.7	17751.5	16822.3	2949.67	24536.5	6168	5629.93	7127.27	30018.4	11261.3	28022.1	7655.27	23525.4	11116	17455.5	28867.1	21369.7	8895.27	19366.7	22458.9	15823.3	12383.1	8965.07	8538.27
PF08_0140DC8first	PF08_0140	EPCR/ICAM-1	PfEMP1 - Extracellular	DBLa2	CIDRa1.6	DBLb12	2125.87	17894.9	27379.9	12470.3	1481.93	0	4598.6	4825.13	714.067	0	10263.1	25065.7	1442.8	5507.27	1473.8	9339.13	20711	5198.93	8099.73	11258.7	24230.5	6409.33	932.667	10225.5	4462	1400.93	112.267	23512.4	8575.27	9242.13	1123.27	5598.4	5848	18539.5	15002.1	5342.67	1975.27	11111.7	31594.9	4161.27	5140.13	10442.1	3709.27
PF08_0140e1s1	PF08_0140	EPCR/ICAM-1	PfEMP1 - Extracellular	DBLa2	CIDRa1.6	DBLb12	31.8667	43656.9	6900.87	4414.27	2942.93	7525.93	3811.6	9054.13	4102.07	4169.4	18406.1	4436.67	7823.8	16978.3	2583.8	7335.13	8920	16379.9	5164.73	25751.7	3905.53	2968.33	251.667	7220.47	2777	2613.93	1432.27	10437.4	12691.3	5208.13	8981.27	19776.4	3763	15601.5	5056.13	17439.7	4555.27	30971.7	4722.87	4153.27	6428.13	6037.07	2829.27
PF08_0141_1	PF08_0141	EPCR/ICAM-1	PfEMP1 - Extracellular	DBLa1.6	CIDRd2		44.8667	147.867	704.867	89.2667	579.933	961.933	177.6	0	303.067	1412.4	133.133	700.667	1522.8	0	191.8	101.133	218	0	28.7333	0	0	701.333	0	654.467	707	0	0	750.4	931.267	766.133	1127.27	502.4	460	4200.47	0	142.667	873.267	204.667	0	446.267	0	591.067	1050.27
PF08_0141e1s1	PF08_0141	EPCR/ICAM-1	PfEMP1 - Extracellular	DBLa1.6	CIDRd2	DBLb6	0	23650.9	8983.87	16705.3	0	539.933	4205.6	3670.13	1997.07	0	10128.1	11135.7	13045.8	9468.27	4656.8	11282.1	6993	9879.93	14819.7	13285.7	0	12663.3	0	13859.5	3837	1286.93	954.267	10691.4	12056.3	12426.1	15824.3	12178.4	10802	19517.5	2221.13	8694.67	10392.3	19734.7	9573.87	12871.3	3479.13	10407.1	5281.27
PF08_0141e1s2	PF08_0141	EPCR/ICAM-1	PfEMP1 - Extracellular	DBLb6	DBLg14	DBLz5	0	34232.9	11037.9	10281.3	0	11582.9	2270.6	12456.1	4826.07	16075.4	2088.13	2656.67	2497.8	9740.27	1692.8	6356.13	16045	19247.9	6878.73	17715.7	5531.53	6727.33	1931.67	16870.5	600	4955.93	2760.27	25202.4	2539.27	5769.13	1152.27	12612.4	2201	9200.47	8650.13	19477.7	8555.27	14054.7	11537.9	6782.27	2321.13	6519.07	2156.27
PF11_0008_1	PF11_0008	EPCR/ICAM-1	PfEMP1 - Extracellular	DBLa1.5	CIDRg3		1694.87	18764.9	16160.9	3862.27	5267.93	23411.9	7622.6	9159.13	41239.1	43227.4	12540.1	42814.7	2258.8	10853.3	8072.8	25799.1	19351	39261.9	5599.73	9614.67	8094.53	2787.33	0	21870.5	2389	4083.93	39635.3	29034.4	6809.27	39532.1	1857.27	13623.4	7674	39069.5	15406.1	43766.7	4019.27	8749.67	7918.87	3384.27	13785.1	16550.1	5180.27
PF11_0008e1s1	PF11_0008	EPCR/ICAM-1	PfEMP1 - Extracellular	DBLa1.5	CIDRg3	DBLg12	0	31227.9	24358.9	21627.3	6584.93	8627.93	20685.6	13875.1	52206.1	16945.4	22858.1	59262.7	13826.8	25284.3	8107.8	42442.1	19373	43777.9	28238.7	18253.7	18231.5	21840.3	4237.67	18989.5	9352	6845.93	42334.3	41812.4	26191.3	57728.1	9102.27	28861.4	11938	50916.5	8180.13	44909.7	30177.3	17236.7	19685.9	19227.3	22771.1	6776.07	15202.3
PF11_0521_2	PF11_0521	EPCR/ICAM-1	PfEMP1 - Extracellular	DBLb3	DBLb6		1577.87	34531.9	29070.9	39890.3	27179.9	32499.9	11740.6	31067.1	7466.07	22632.4	14952.1	47419.7	14805.8	34882.3	10477.8	28598.1	28688	42671.9	27187.7	23017.7	24052.5	34134.3	16180.7	26193.5	7091	15646.9	3931.27	44422.4	15500.3	46195.1	12152.3	32740.4	13744	41655.5	19250.1	45844.7	36319.3	18654.7	31030.9	34604.3	27015.1	27732.1	11605.3
PF11_0521_3	PF11_0521	EPCR/ICAM-1	PfEMP1 - Extracellular	DBLb6	DBLd3		0	20596.9	39338.9	27382.3	5738.93	19454.9	40889.6	9825.13	12178.1	19168.4	30524.1	46940.7	23615.8	34182.3	8726.8	22428.1	27681	32725.9	40473.7	15089.7	25988.5	17680.3	1951.67	28757.5	25977	2606.93	9121.27	14556.4	24275.3	42578.1	30489.3	31125.4	16213	34837.5	20093.1	20889.7	42680.3	12786.7	26536.9	16103.3	15907.1	9180.07	31613.3
PF13_0003_1	PF13_0003	EPCR/ICAM-1	PfEMP1 - Extracellular	DBLa1.6	CIDRd1		1928.87	23434.9	18482.9	32210.3	2143.93	27934.9	11406.6	10451.1	6093.07	23314.4	31117.1	15837.7	26001.8	16792.3	10366.8	28229.1	29693	12196.9	24101.7	12820.7	16748.5	23301.3	549.667	19756.5	3198	1843.93	3365.27	22468.4	26817.3	18080.1	16014.3	16998.4	10446	27980.5	22139.1	19116.7	21851.3	11658.7	15271.9	17272.3	11028.1	24485.1	7078.27
PF13_0003_2	PF13_0003	EPCR/ICAM-1	PfEMP1 - Extracellular	DBLb3	DBLg12		737.867	3286.87	1545.87	1568.27	1494.93	1950.93	612.6	865.133	0	2215.4	0	1752.67	247.8	112.267	2009.8	600.133	1051	0	662.733	1786.67	82.5333	1650.33	0	1251.47	1184	0	0	2797.4	0	2754.13	65.2667	804.4	3268	1691.47	0	1368.67	1149.27	1094.67	271.867	895.267	0	2130.07	270.267
PF13_0003e1s1	PF13_0003	EPCR/ICAM-1	PfEMP1 - Extracellular	DBLa1.6	CIDRd1	DBLb3	687.867	11468.9	16792.9	28552.3	1396.93	13552.9	5780.6	3574.13	3741.07	11480.4	15457.1	14310.7	17326.8	9958.27	6023.8	11957.1	12885	9115.93	16999.7	6389.67	10095.5	15297.3	0	11633.5	2646	1391.93	1422.27	20052.4	14415.3	15965.1	16548.3	11059.4	6697	20990.5	4605.13	10375.7	16513.3	5559.67	9848.87	14389.3	6778.13	8296.07	3801.27
PF13_0003e1s2	PF13_0003	EPCR/ICAM-1	PfEMP1 - Extracellular	DBLb3	DBLg12	DBLd5	719.867	38623.9	30983.9	44830.3	4905.93	24713.9	12922.6	20426.1	4229.07	31598.4	10735.1	44945.7	12328.8	23414.3	40279.8	13847.1	26561	23675.9	25972.7	22648.7	25769.5	37208.3	880.667	22556.5	6971	7747.93	2574.27	24706.4	5515.27	38143.1	7748.27	25185.4	38298	21592.5	10453.1	29905.7	25144.3	18331.7	34696.9	31977.3	5930.13	20925.1	8679.27
PFA0015c_1	PFA0015c	EPCR/ICAM-1	PfEMP1 - Extracellular	DBLa1.3	DBLe8		1471.87	44308.9	26248.9	17680.3	4159.93	6835.93	11030.6	21801.1	7556.07	6595.4	60908.1	15339.7	9434.8	25501.3	10092.8	36004.1	36327	13872.9	33397.7	32606.7	16930.5	5288.33	4850.67	29115.5	5471	10459.9	4334.27	30628.4	47421.3	7952.13	8900.27	25645.4	14166	60091.5	29949.1	12498.7	18323.3	34050.7	27009.9	12145.3	34009.1	33145.1	12077.3
PFD0020c_1	PFD0020c	EPCR/ICAM-1	PfEMP1 - Extracellular	DBLa1.2	CIDRa1.1		87.8667	29758.9	11653.9	38062.3	2649.93	21255.9	15937.6	39203.1	11867.1	14156.4	23398.1	18406.7	20047.8	16014.3	4782.8	32859.1	21492	33686.9	23505.7	17998.7	7820.53	25865.3	3370.67	43173.5	8888	25615.9	6550.27	19313.4	9454.27	14057.1	20397.3	19934.4	6702	48703.5	10796.1	31183.7	20170.3	16959.7	9592.87	24591.3	22016.1	15809.1	29907.3
PFD0020c_2	PFD0020c	EPCR/ICAM-1	PfEMP1 - Extracellular	DBLb12	DBLg6		651.867	26536.9	35078.9	39299.3	6409.93	34000.9	10940.6	27219.1	11086.1	33122.4	21578.1	40756.7	14928.8	23306.3	16485.8	22700.1	39215	29311.9	37721.7	23882.7	23689.5	28537.3	1344.67	32875.5	6114	10245.9	6502.27	38226.4	20489.3	41641.1	13744.3	27433.4	20284	43061.5	34491.1	42143.7	40723.3	22226.7	29825.9	28225.3	23211.1	30080.1	8339.27
PFD0020c_3	PFD0020c	EPCR/ICAM-1	PfEMP1 - Extracellular	DBLg6	DBLg11		811.867	11452.9	26373.9	25321.3	7063.93	22604.9	21919.6	24909.1	7668.07	19533.4	20461.1	38218.7	11868.8	19476.3	15348.8	15420.1	22187	15682.9	18799.7	8776.67	16125.5	21966.3	1002.67	21932.5	12504	8326.93	5944.27	25759.4	16293.3	38486.1	9481.27	19066.4	17305	22089.5	25052.1	22516.7	22373.3	7865.67	19772.9	21723.3	15678.1	21002.1	13060.3
PFD1235w_1	PFD1235w	EPCR/ICAM-1	PfEMP1 - Extracellular	DBLa1.4	CIDRa1.6		1193.87	6137.87	22704.9	4913.27	0	0	11279.6	12436.1	4663.07	0	1597.13	18156.7	3121.8	7757.27	8516.8	8885.13	17102	13502.9	5401.73	1953.67	14576.5	3414.33	665.667	8478.47	6359	6299.93	1428.27	6408.4	842.267	12596.1	2642.27	10997.4	13086	16124.5	6784.13	14176.7	3750.27	1440.67	25426.9	2290.27	12720.1	11047.1	15465.3
PFD1235w_2	PFD1235w	EPCR/ICAM-1	PfEMP1 - Extracellular	DBLb3	DBLb3		498.867	15854.9	19180.9	18200.3	4963.93	22868.9	8917.6	7673.13	2855.07	17841.4	9400.13	28497.7	15678.8	9883.27	5501.8	18685.1	22064	14539.9	14355.7	9037.67	14566.5	14929.3	1289.67	19806.5	5614	2004.93	2617.27	30936.4	9244.27	29781.1	14099.3	11256.4	9901	27271.5	8657.13	12190.7	16656.3	7832.67	23260.9	14335.3	3036.13	18411.1	9376.27
PFD1235w_3	PFD1235w	EPCR/ICAM-1	PfEMP1 - Extracellular	DBLb3	DBLg13		0	43798.9	13910.9	23735.3	0	4183.93	16322.6	11013.1	2462.07	8707.4	10766.1	17820.7	33357.8	7506.27	8013.8	19277.1	25096	10921.9	8364.73	24757.7	4558.53	15539.3	0	19446.5	11849	3651.93	336.267	17268.4	8758.27	8599.13	48130.3	11977.4	14868	42352.5	11051.1	9668.67	9694.27	27558.7	15499.9	10115.3	600.133	13189.1	22347.3
PFE1640w_2	PFE1640w	EPCR/ICAM-1	PfEMP1 - Extracellular	DBLb1	DBLg15		485.867	17259.9	28961.9	13723.3	2776.93	21980.9	8552.6	13377.1	1822.07	8279.4	8571.13	10593.7	3077.8	6997.27	5690.8	21459.1	26772	21733.9	13204.7	11642.7	14306.5	7783.33	1182.67	42098.5	5140	4227.93	876.267	35560.4	8292.27	20079.1	1879.27	9524.4	6643	29025.5	19223.1	22534.7	16262.3	10537.7	22354.9	9424.27	2625.13	19996.1	5707.27
PFF0020c_1	PFF0020c	EPCR/ICAM-1	PfEMP1 - Extracellular	DBLa1.3	DBLe8		3153.87	14229.9	16899.9	14301.3	8730.93	13505.9	6062.6	9612.13	2290.07	22899.4	44158.1	11913.7	7945.8	8812.27	9052.8	18041.1	20355	10623.9	19072.7	9707.67	12385.5	10991.3	0	11041.5	1840	4089.93	1310.27	22820.4	34407.3	8231.13	6138.27	12209.4	7544	40930.5	14639.1	14422.7	10546.3	10405.7	15311.9	9496.27	19711.1	12474.1	6373.27
PFI1820w_1	PFI1820w	EPCR/ICAM-1	PfEMP1 - Extracellular	DBLa1.3	DBLe8		336.867	47050.9	18433.9	17082.3	13152.9	27203.9	0	17789.1	5200.07	24691.4	48494.1	2858.67	8063.8	26534.3	8791.8	2356.13	47258	12725.9	17667.7	30834.7	13705.5	8189.33	0	18832.5	0	6463.93	2626.27	15434.4	41518.3	1084.13	5059.27	28431.4	10265	4072.47	32572.1	12091.7	9298.27	30558.7	15665.9	9027.27	33269.1	23728.1	3382.27
PFL0020w_2	PFL0020w	EPCR/ICAM-1	PfEMP1 - Extracellular	DBLb5	DBLg14		558.867	40567.9	28474.9	19131.3	7621.93	40181.9	7323.6	24779.1	2609.07	21137.4	3059.13	19311.7	20023.8	13195.3	24297.8	8699.13	25180	23115.9	18971.7	29647.7	22697.5	8133.33	1765.67	42576.5	4621	8731.93	2229.27	44732.4	2960.27	19823.1	16292.3	19581.4	23915	14704.5	8474.13	30836.7	19497.3	27122.7	43701.9	8770.27	3439.13	32498.1	6339.27
MAL6P1252_2	MAL6P1252	Miscellaneous	PfEMP1 - Extracellular	DBLb4	DBLd1		1119.87	23314.9	30925.9	9043.27	1272.93	27852.9	6668.6	7992.13	1271.07	19507.4	15035.1	5933.67	3806.8	11162.3	11814.8	12724.1	18412	15536.9	20917.7	14582.7	29677.5	6652.33	219.667	17587.5	1759	1627.93	1179.27	21331.4	12781.3	7220.13	1204.27	13456.4	12580	15303.5	5582.13	18259.7	20508.3	12718.7	35792.9	5395.27	5488.13	18544.1	3541.27
MAL6P1316_4	MAL6P1316	Miscellaneous	PfEMP1 - Extracellular	DBLz3	DBLe12		951.867	18139.9	8594.87	775.267	842.933	7601.93	5938.6	8478.13	48.0667	7209.4	974.133	26932.7	19257.8	2859.27	774.8	9279.13	10950	2689.93	13504.7	12039.7	2521.53	1271.33	305.667	7953.47	3990	2093.93	0	11781.4	4480.27	22154.1	13542.3	4357.4	2387	9793.47	2818.13	3053.67	13646.3	9343.67	5159.87	592.267	290.133	5616.07	6454.27
MAL6P14_3	MAL6P14	Miscellaneous	PfEMP1 - Extracellular	DBLd4	CIDRg1		703.867	3357.87	7291.87	8235.27	5959.93	0	6850.6	2902.13	681.067	0	1588.13	2987.67	2031.8	1956.27	5687.8	6694.13	11565	2711.93	6773.73	1254.67	2799.53	5421.33	3111.67	6545.47	2685	830.933	213.267	2841.4	0	1672.13	768.267	1380.4	6980	6599.47	5778.13	2174.67	3955.27	1254.67	6834.87	2891.27	8012.13	4723.07	4336.27
MAL6P14_4	MAL6P14	Miscellaneous	PfEMP1 - Extracellular	DBLe2	DBLe7		893.867	766.867	9886.87	456.267	0	0	3121.6	1349.13	11165.1	901.4	2556.13	1475.67	7702.8	601.267	714.8	642.133	1256	3922.93	3164.73	576.667	2342.53	946.333	178.667	1356.47	2041	544.933	6313.27	1278.4	1594.27	0	11381.3	270.4	1534	3444.47	548.133	3966.67	2269.27	1054.67	4978.87	102.267	3984.13	3339.07	1847.27
MAL6P14_5	MAL6P14	Miscellaneous	PfEMP1 - Extracellular	DBLe7	DBLe3		2261.87	40860.9	8338.87	6535.27	364.933	88.9333	13058.6	41760.1	5517.07	0	8019.13	7896.67	3515.8	17662.3	8266.8	9875.13	17044	25017.9	6182.73	33647.7	8535.53	8476.33	5767.67	12251.5	9390	24495.9	4431.27	4949.4	4875.27	4124.13	3789.27	21826.4	13143	20963.5	6741.13	23422.7	640.267	32630.7	12427.9	5882.27	7426.13	14314.1	9908.27
PF07_0139_3	PF07_0139	Miscellaneous	PfEMP1 - Extracellular	DBLe4			373.867	24.8667	4923.87	13171.3	755.933	2218.93	1770.6	1189.13	165.067	4363.4	3328.13	7199.67	132.8	4323.27	863.8	0	2290	13442.9	1771.73	491.667	4019.53	13257.3	0	1777.47	1548	0	170.267	1825.4	2742.27	5177.13	517.267	5301.4	2344	882.467	1094.13	12906.7	1568.27	132.667	2587.87	10668.3	488.133	1440.07	2340.27
PF08_0141_3	PF08_0141	Miscellaneous	PfEMP1 - Extracellular	DBLg14	DBLz5		558.867	21113.9	3079.87	10329.3	14178.9	23278.9	3805.6	20878.1	2618.07	22148.4	7062.13	5562.67	4718.8	11264.3	4422.8	5929.13	16432	12404.9	5492.73	14336.7	2265.53	6670.33	7119.67	26688.5	2058	9362.93	2151.27	15567.4	4957.27	6244.13	2909.27	12264.4	5988	9823.47	5018.13	13809.7	6004.27	12615.7	4031.87	5904.27	7478.13	25840.1	2297.27
PF08_0141_4	PF08_0141	Miscellaneous	PfEMP1 - Extracellular	DBLz5	DBLe4		331.867	33028.9	6363.87	7648.27	1043.93	3347.93	2002.6	1772.13	0	11365.4	1813.13	3462.67	9599.8	1539.27	6522.8	3018.13	4605	1761.93	13944.7	23440.7	2904.53	4945.33	0	4264.47	1567	0	178.267	11855.4	1305.27	7006.13	6746.27	3393.4	10942	5495.47	224.133	2847.67	15693.3	21285.7	3723.87	4387.27	0	3778.07	0
PF08_0141e1s3	PF08_0141	Miscellaneous	PfEMP1 - Extracellular	DBLz5	DBLe4	ATSA3	105.867	29114.9	2936.87	3120.27	0	2192.93	1200.6	587.133	0	6626.4	982.133	14296.7	7125.8	464.267	1790.8	1251.13	3950	2680.93	8881.73	17032.7	2577.53	4146.33	0	1542.47	400	0	0	6232.4	1293.27	15857.1	3287.27	2769.4	3646	1340.47	274.133	7294.67	7276.27	14675.7	3445.87	2561.27	320.133	1461.07	427.267
PF11_0008_2	PF11_0008	Miscellaneous	PfEMP1 - Extracellular	DBLg12	DBLd5		493.867	4927.87	0	1846.27	885.933	4267.93	2174.6	1148.13	457.067	1248.4	1565.13	1024.67	539.8	412.267	800.8	1161.13	4259	1649.93	1895.73	3208.67	395.533	1864.33	523.667	2836.47	1446	363.933	318.267	5728.4	2013.27	3463.13	990.267	686.4	1447	2505.47	1508.13	1301.67	4169.27	2932.67	283.867	1646.27	0	2741.07	1576.27
PF11_0008e1s2	PF11_0008	Miscellaneous	PfEMP1 - Extracellular	DBLg12	DBLd5	CIDRb4	697.867	24137.9	4924.87	10503.3	0	8457.93	14649.6	6166.13	849.067	18719.4	9373.13	7403.67	5137.8	2932.27	1832.8	6888.13	22054	7718.93	12852.7	12857.7	3249.53	10881.3	0	6369.47	5358	951.933	846.267	9196.4	11880.3	12430.1	4231.27	5649.4	2847	8539.47	9384.13	14591.7	13109.3	11932.7	6497.87	6640.27	99.1333	5369.07	9792.27
PF11_0008e1s3	PF11_0008	Miscellaneous	PfEMP1 - Extracellular	CIDRb4	DBLb9	ATSA2	0	11176.9	30300.9	45646.3	13801.9	44430.9	10516.6	16053.1	7697.07	49277.4	13272.1	45204.7	14955.8	18374.3	4332.8	23332.1	40223	11549.9	21010.7	6913.67	18400.5	32421.3	5913.67	35710.5	5382	5374.93	3319.27	30998.4	10272.3	48656.1	7969.27	21454.4	6318	33224.5	13074.1	14589.7	24920.3	5747.67	24083.9	46334.3	6427.13	23826.1	7522.27
PF13_0003_3	PF13_0003	Miscellaneous	PfEMP1 - Extracellular	DBLg12	DBLd5		0	9739.87	46123.9	18820.3	0	4765.93	14755.6	13664.1	2938.07	0	5112.13	17257.7	6474.8	3874.27	25146.8	3826.13	46594	16312.9	26104.7	3991.67	40391.5	7940.33	909.667	21181.5	11262	3547.93	2937.27	8113.4	2318.27	10580.1	5282.27	8037.4	23952	10381.5	30632.1	11660.7	16222.3	4937.67	48070.9	6604.27	4873.13	17064.1	15909.3
PF13_0003_4	PF13_0003	Miscellaneous	PfEMP1 - Extracellular	DBLd5	CIDRb3		0	2522.87	30904.9	14427.3	70.9333	12684.9	9946.6	26302.1	6944.07	7905.4	17361.1	10140.7	7216.8	146.267	18417.8	3433.13	30904	7256.93	12949.7	1186.67	19040.5	6229.33	0	9875.47	4371	13425.9	1695.27	9246.4	11560.3	12115.1	5319.27	2840.4	19327	8650.47	16159.1	6836.67	11413.3	265.667	18633.9	5624.27	2128.13	6452.07	14388.3
PFB0010w_2	PFB0010w	Miscellaneous	PfEMP1 - Extracellular	DBLg11			0	0	5359.87	5303.27	0	889.933	5459.6	4747.13	0	15469.4	3625.13	10771.7	0	796.267	6627.8	0	3113	6106.93	3061.73	299.667	4194.53	947.333	0	3736.47	2682	1243.93	0	7459.4	1048.27	12905.1	191.267	2318.4	9684	1177.47	1063.13	4923.67	5761.27	8.66667	7424.87	1351.27	151.133	0	30302.3
PFD0005w_2	PFD0005w	Miscellaneous	PfEMP1 - Extracellular	DBLg5	DBLd1		0	43455.9	18128.9	42215.3	8214.93	14316.9	23983.6	14817.1	1920.07	17912.4	27839.1	14326.7	9334.8	34312.3	9327.8	19513.1	51491	41551.9	28179.7	29487.7	8563.53	18215.3	1959.67	31042.5	8129	4496.93	761.267	34712.4	21181.3	16640.1	6418.27	34038.4	9664	19551.5	49491.1	45867.7	23065.3	25757.7	12193.9	18794.3	6342.13	29921.1	24183.3
PFD1235w_4	PFD1235w	Miscellaneous	PfEMP1 - Extracellular	DBLg13	DBLd1		608.867	17825.9	11875.9	21384.3	0	16743.9	19785.6	10833.1	9723.07	9271.4	12992.1	19906.7	12603.8	17365.3	12932.8	13492.1	20282	21929.9	13374.7	12392.7	10788.5	13651.3	0	14839.5	7733	1522.93	5194.27	20192.4	10363.3	17667.1	13734.3	19163.4	15768	14092.5	16329.1	27330.7	19157.3	11587.7	12682.9	11143.3	3209.13	15293.1	13865.3
PFL0020w_3	PFL0020w	Miscellaneous	PfEMP1 - Extracellular	DBLg14	DBLz5		142.867	3424.87	1183.87	4198.27	1071.93	1914.93	948.6	3423.13	0	4929.4	2705.13	1896.67	2466.8	187.267	3175.8	955.133	6070	2174.93	1757.73	3041.67	396.533	3189.33	0	2193.47	814	0	77.2667	5070.4	1016.27	3356.13	1196.27	267.4	4926	1599.47	418.133	2161.67	2059.27	1720.67	0	2816.27	0	3782.07	567.267
PFL0020w_4	PFL0020w	Miscellaneous	PfEMP1 - Extracellular	DBLz5	DBLe4		0	0	135.867	0	0	0	0	428.133	0	0	0	111.667	0	0	0	0	1633	123.933	344.733	58.6667	0	571.333	0	814.467	905	0	0	986.4	0	0	229.267	0	88	376.467	768.133	0	0	0	271.867	0	0	2912.07	1427.27
PFL1950w_2	PFL1950w	Miscellaneous	PfEMP1 - Extracellular	DBLb8	DBLd1		0	19144.9	7749.87	4784.27	278.933	15015.9	3050.6	403.133	0	6891.4	1914.13	539.667	2486.8	645.267	3309.8	2519.13	18032	3178.93	818.733	11567.7	2988.53	2785.33	0	10701.5	1928	0	0	13274.4	787.267	100.133	1317.27	749.4	3909	7152.47	7441.13	3493.67	1211.27	12078.7	10325.9	1825.27	0	4971.07	2360.27
PFE1640w_3	PFE1640w	var1 and var3	PfEMP1 - Extracellular	DBLg15	DBLe1		0	27883.9	12242.9	32456.3	0	815.933	15883.6	9126.13	2119.07	1225.4	21534.1	20877.7	6571.8	5961.27	20557.8	34707.1	32145	19526.9	34396.7	20891.7	9062.53	17285.3	0	8724.47	11280	2880.93	1403.27	21892.4	17954.3	24593.1	6486.27	6951.4	22268	59274.5	40817.1	16828.7	20638.3	21974.7	13578.9	21129.3	2359.13	13618.1	12180.3
PFE1640w_4	PFE1640w	var1 and var3	PfEMP1 - Extracellular	DBLe1	DBLg8		0	6765.87	14410.9	10199.3	1566.93	13780.9	6486.6	2049.13	2193.07	10949.4	13558.1	6999.67	6289.8	969.267	4685.8	2328.13	14455	6429.93	4652.73	2515.67	8258.53	7123.33	0	12155.5	3298	0	857.267	25341.4	8984.27	6129.13	3656.27	2111.4	5501	8312.47	4518.13	7920.67	6950.27	3852.67	16075.9	6508.27	4656.13	13484.1	4631.27
PFE1640w_5	PFE1640w	var1 and var3	PfEMP1 - Extracellular	DBLg8	DBLz1		0	14.8667	653.867	167.267	0	641.933	381.6	0	0	0	41.1333	0	0	0	353.8	0	531	0	0	0	78.5333	799.333	0	480.467	0	0	0	933.4	0	482.133	0.266667	0	79	1095.47	0	0	0	0	246.867	0	0	0	294.267
PFE1640w_6	PFE1640w	var1 and var3	PfEMP1 - Extracellular	DBLz1	DBLe5		1328.87	1765.87	5913.87	2322.27	2768.93	244.933	3688.6	2603.13	1149.07	2482.4	5485.13	8428.67	667.8	5774.27	1370.8	3123.13	9978	9218.93	4297.73	1222.67	2772.53	1821.33	2361.67	5257.47	2359	1557.93	1211.27	8541.4	2005.27	9080.13	909.267	6802.4	1878	4393.47	3698.13	2884.67	2463.27	490.667	3337.87	2691.27	1919.13	0	3791.27
PFL0030c_1	PFL0030c	var2csa	PfEMP1 - Extracellular	DBLpam1	DBLpam2		33.8667	20342.9	24242.9	1286.27	2078.93	7670.93	738.6	2458.13	0	2911.4	2866.13	332.667	19265.8	20410.3	126.8	12247.1	19797	5160.93	1364.73	16938.7	10896.5	625.333	670.667	7262.47	2090	247.933	31.2667	5106.4	1501.27	2269.13	16460.3	19955.4	1730	21373.5	7092.13	4270.67	2672.27	16759.7	13728.9	766.267	15552.1	32578.1	28.2667
PFL0030c_2	PFL0030c	var2csa	PfEMP1 - Extracellular	DBLpam2	CIDRpam		0	208.867	4861.87	0	4.93333	0	175.6	0	0	756.4	8247.13	5558.67	0	537.267	279.8	3528.13	9966	374.933	1959.73	0	3923.53	326.333	1022.67	925.467	0	140.933	0	1542.4	5050.27	5380.13	0	1506.4	3266	5332.47	5842.13	0	936.267	0	4679.87	673.267	1298.13	0	936.267
PFL0030c_3	PFL0030c	var2csa	PfEMP1 - Extracellular	DBLpam3	DBLepam4		1156.87	0	0	0	1262.93	1196.93	1796.6	0	0	49.4	0	375.667	0	0	0	0	555	0	287.733	0	0	301.333	0	573.467	217	0	0	743.4	0	474.133	0	294.4	0	0	0	0	0	0	0	157.267	0	1271.07	1222.27
PFL0030c_4	PFL0030c	var2csa	PfEMP1 - Extracellular	DBLepam4	DBLepam5		1100.87	4653.87	2455.87	156.267	1338.93	6082.93	4425.6	0	0	8294.4	6909.13	156.667	148.8	166.267	0	0	5225	4362.93	921.733	1281.67	2494.53	879.333	0	5427.47	1370	0	0	5881.4	4139.27	1776.13	0	0	1019	374.467	1070.13	6077.67	730.267	702.667	3455.87	482.267	8587.13	22832.1	2363.27
PFL0030c_5	PFL0030c	var2csa	PfEMP1 - Extracellular	DBLepam5	DBLe10		0	1259.87	3055.87	705.267	1117.93	2783.93	5680.6	2258.13	0	687.4	0	0	0	0	0	2803.13	4524	3178.93	647.733	883.667	1802.53	261.333	802.667	9538.47	3193	481.933	0	3917.4	0	863.133	0	0	405	5822.47	625.133	2136.67	756.267	41.6667	2957.87	417.267	7103.13	9735.07	12358.3
[truncated: 22 more columns]
